# Supplementary material for: Experimental evidence for flexibility in provisioning behavior in a cooperatively breeding bird
Source: Behav Ecol. 2026 Feb 26;37(3):arag021. doi: 10.1093/beheco/arag021 (PMC13009402; doi:10.1093/beheco/arag021)
Supplement: arag021_Supplementary_Data [file arag021_supplementary_data.zip]

Archive with 8 entries (8 files):
- data_morphometrics.csv
- __MACOSX/._data_morphometrics.csv
- data_provisioning_clean.csv
- __MACOSX/._data_provisioning_clean.csv
- data_stay_clean.csv
- __MACOSX/._data_stay_clean.csv
- code_BEHECO.R
- __MACOSX/._code_BEHECO.R
