# Supplementary material for: Experimental evidence for flexibility in provisioning behavior in a cooperatively breeding bird
Source: Behav Ecol. 2026 Feb 26;37(3):arag021. doi: 10.1093/beheco/arag021 (PMC13009402; doi:10.1093/beheco/arag021)
Supplement: arag021_Supplementary_Data [file arag021_supplementary_data.zip › data_morphometrics.csv]

year	nest	laying_date	laying_date_std	fledgings	experimental_group	period_exp	period	selected_days	group	help	chick_ID	wing	tarsus	mass	sex	days_measure	mass_valid
1998	9810	04-Apr-98	4	6	shortened	1	1	1	shortened	1	3151426	51.33	33.35	51	M	11	1
1998	9810	04-Apr-98	4	6	shortened	1	1	1	shortened	1	3151423	52.75	31.9	51	M	11	1
1998	9810	04-Apr-98	4	6	shortened	1	1	1	shortened	1	3151424	49.16	30.92	47.5	H	11	1
1998	9810	04-Apr-98	4	6	shortened	1	1	1	shortened	1	3151425	45.92	29.18	45	M	11	0
1998	9810	04-Apr-98	4	6	shortened	1	1	1	shortened	1	3151422	42.65	28.58	44	H	11	0
1998	9810	04-Apr-98	4	6	shortened	1	1	1	shortened	1	3151427	36.33	26.09	35	H	11	0
1998	9813	01-Apr-98	1	4	prolonged	1	1	0	prolonged	0	3151444	53.33	31.58	58	M	13	1
1998	9813	01-Apr-98	1	4	prolonged	1	1	0	prolonged	0	3151443	53.78	31.03	56	M	13	1
1998	9813	01-Apr-98	1	4	prolonged	1	1	0	prolonged	0	3151445	40.32	27.07	42	M	13	0
1998	9813	01-Apr-98	1	4	prolonged	1	1	0	prolonged	0	3151446	42.04	26.63	46	M	13	1
1998	9815	04-Apr-98	4	3	shortened	1	1	0	shortened	0	3151407	49.7	29.96	43	M	12	1
1998	9815	04-Apr-98	4	3	shortened	1	1	0	shortened	0	3151408	46	29.91	42	M	12	1
1998	9815	04-Apr-98	4	3	shortened	1	1	0	shortened	0	3151410	41.99	28.12	40	M	12	0
1998	9815	04-Apr-98	4	3	shortened	1	1	0	shortened	0	3151409	32.2	25.81	28.5	H	12	0
1998	9817	01-Apr-98	1	6	control	0	1	4	control	0	NA	NA	NA	NA	NA	NA	0
1998	9818	01-Apr-98	1	3	prolonged	1	1	0	prolonged	1	3151433	40.07	25.87	43	H	13	1
1998	9818	01-Apr-98	1	3	prolonged	1	1	0	prolonged	1	3151434	45.21	28	53.5	M	13	1
1998	9818	01-Apr-98	1	3	prolonged	1	1	0	prolonged	1	3151432	43.32	21.23	49	M	13	1
1998	9819	08-Apr-98	8	4	control	0	2	2	control	1	NA	NA	NA	NA	NA	NA	0
1998	9823	05-Apr-98	5	3	prolonged	1	1	0	prolonged	0	3151465	54.72	33.08	49	H	13	1
1998	9823	05-Apr-98	5	3	prolonged	1	1	0	prolonged	0	3151464	58.62	31.46	52	M	13	1
1998	9823	05-Apr-98	5	3	prolonged	1	1	0	prolonged	0	3151463	51.67	29.12	43	M	13	1
1998	9829	02-Apr-98	2	4	control	0	1	4	control	0	NA	NA	NA	NA	NA	NA	0
1998	9831	19-Apr-98	19	5	control	0	2	4	control	0	NA	NA	NA	NA	NA	NA	0
1998	9832	07-Apr-98	7	4	shortened	1	1	1	shortened	1	3151412	50.56	32.22	53	H	12	0
1998	9832	07-Apr-98	7	4	shortened	1	1	1	shortened	1	3151411	55.13	32.14	57.5	H	12	1
1998	9832	07-Apr-98	7	4	shortened	1	1	1	shortened	1	3151413	52.33	31.54	55	M	12	1
1998	9832	07-Apr-98	7	4	shortened	1	1	1	shortened	1	3151414	45.56	31.05	57	M	12	1
1998	9832	07-Apr-98	7	4	shortened	1	1	1	shortened	1	3151415	32.63	25.11	31	M	12	0
1998	9834	09-Apr-98	9	5	control	0	1	4	control	1	NA	NA	NA	NA	NA	NA	0
1998	9843	19-May-98	49	3	control	0	1	4	control	0	NA	NA	NA	NA	NA	NA	0
1998	9846	26-May-98	56	1	control	0	1	4	control	0	NA	NA	NA	NA	NA	NA	0
1998	9849	28-May-98	58	1	control	0	1	4	control	1	NA	NA	NA	NA	NA	NA	0
1999	9902	05-Apr-99	5	6	prolonged	1	1	0	prolonged	1	3167174	59.21	34.46	61	NA	13	1
1999	9902	05-Apr-99	5	6	prolonged	1	1	0	prolonged	1	3167176	57.33	32.87	59	NA	13	1
1999	9902	05-Apr-99	5	6	prolonged	1	1	0	prolonged	1	3167173	61.72	32.77	54	NA	13	0
1999	9902	05-Apr-99	5	6	prolonged	1	1	0	prolonged	1	3167177	58.5	32.19	57	NA	13	1
1999	9902	05-Apr-99	5	6	prolonged	1	1	0	prolonged	1	3167175	59.8	32.1	56	NA	13	0
1999	9902	05-Apr-99	5	6	prolonged	1	1	0	prolonged	1	3167178	51.34	31.9	56	NA	13	0
1999	9905	13-Apr-99	13	4	control	0	2	2	control	1	3167190	60.27	35.64	58	H	13	1
1999	9905	13-Apr-99	13	4	control	0	2	2	control	1	3167193	62.4	34.51	58.5	H	13	1
1999	9905	13-Apr-99	13	4	control	0	2	2	control	1	3167192	55.95	32.78	54.5	H	13	0
1999	9905	13-Apr-99	13	4	control	0	2	2	control	1	3167191	55.15	32.68	55	H	13	1
1999	9910	12-Apr-99	12	6	control	0	1	4	control	0	3171406	55.97	33.69	56	H	12	0
1999	9910	12-Apr-99	12	6	control	0	1	4	control	0	3171408	54.43	33.28	53.5	H	12	0
1999	9910	12-Apr-99	12	6	control	0	1	4	control	0	3171407	60.9	32.85	56	M	12	1
1999	9910	12-Apr-99	12	6	control	0	1	4	control	0	3171405	57.28	32.62	56.5	M	12	1
1999	9911	07-Apr-99	7	6	control	0	1	4	control	0	NA	NA	NA	NA	NA	NA	0
1999	9916	09-Apr-99	9	5	control	0	2	4	control	0	3167182	60.16	33	59	M	13	1
1999	9916	09-Apr-99	9	5	control	0	2	4	control	0	3167179	62.34	32.68	58	M	13	1
1999	9916	09-Apr-99	9	5	control	0	2	4	control	0	3167180	62.13	32.58	56	M	13	0
1999	9916	09-Apr-99	9	5	control	0	2	4	control	0	3167181	60.93	32.37	57	M	13	1
1999	9916	09-Apr-99	9	5	control	0	2	4	control	0	3167183	55.42	32.17	53	M	13	0
1999	9917	06-Apr-99	6	6	control	0	1	4	control	0	NA	NA	NA	NA	NA	NA	0
1999	9919	09-Apr-99	9	5	shortened	1	1	1	shortened	1	3167163	46.21	31.35	42	M	12	1
1999	9919	09-Apr-99	9	5	shortened	1	1	1	shortened	1	3167164	41.38	29.52	39	H	12	1
1999	9919	09-Apr-99	9	5	shortened	1	1	1	shortened	1	3167165	43.36	28.71	39	H	12	1
1999	9919	09-Apr-99	9	5	shortened	1	1	1	shortened	1	3167166	36.23	25.51	38.5	M	12	0
1999	9919	09-Apr-99	9	5	shortened	1	1	1	shortened	1	3167167	31.32	24.21	22.5	H	12	0
1999	9920	06-Apr-99	6	6	prolonged	1	1	0	prolonged	0	3167200	57.61	33.09	58	M	13	1
1999	9920	06-Apr-99	6	6	prolonged	1	1	0	prolonged	0	3171401	57.24	31.93	52	H	13	1
1999	9920	06-Apr-99	6	6	prolonged	1	1	0	prolonged	0	3167199	51.72	31.93	54	M	13	1
1999	9920	06-Apr-99	6	6	prolonged	1	1	0	prolonged	0	3171402	49.97	30.53	49.5	H	13	0
1999	9920	06-Apr-99	6	6	prolonged	1	1	0	prolonged	0	3171404	41.9	28.31	40.15	H	13	0
1999	9920	06-Apr-99	6	6	prolonged	1	1	0	prolonged	0	3171403	45.19	28.15	40	H	13	0
1999	9922	04-Apr-99	4	2	prolonged	1	1	0	prolonged	1	3167151	42.68	34.61	70	M	13	1
1999	9922	04-Apr-99	4	2	prolonged	1	1	0	prolonged	1	3167153	49.98	30.71	53	M	13	1
1999	9922	04-Apr-99	4	2	prolonged	1	1	0	prolonged	1	3167152	NA	NA	NA	H	13	0
1999	9927	10-Apr-99	10	5	shortened	1	1	0	shortened	0	3167172	50.13	31.9	40	H	12	1
1999	9927	10-Apr-99	10	5	shortened	1	1	0	shortened	0	3167170	48.72	31.2	48.5	H	12	1
1999	9927	10-Apr-99	10	5	shortened	1	1	0	shortened	0	3167169	50.65	31.14	44.5	H	12	1
1999	9927	10-Apr-99	10	5	shortened	1	1	0	shortened	0	3167171	48.17	30.29	38	H	12	0
1999	9927	10-Apr-99	10	5	shortened	1	1	0	shortened	0	3167168	48.71	29.99	37.5	M	12	0
1999	9936	05-Apr-99	5	3	control	0	1	4	control	0	NA	NA	NA	NA	NA	NA	0
1999	9941	18-Apr-99	18	5	shortened	1	1	0	shortened	0	3167198	61.4	34.34	57	H	12	0
1999	9941	18-Apr-99	18	5	shortened	1	1	0	shortened	0	3167197	61.6	35.15	57.5	NA	12	1
1999	9941	18-Apr-99	18	5	shortened	1	1	0	shortened	0	3167195	64.6	34.98	54.5	H	12	0
1999	9941	18-Apr-99	18	5	shortened	1	1	0	shortened	0	3167196	66.59	34.77	60	M	12	1
1999	9941	18-Apr-99	18	5	shortened	1	1	0	shortened	0	3167194	66.46	33.39	60.5	M	12	1
1999	9945	23-Apr-99	23	4	control	0	1	2	control	1	3171427	58.04	34.18	55	M	12	1
1999	9945	23-Apr-99	23	4	control	0	1	2	control	1	3171425	60.44	34.17	58	M	12	1
1999	9945	23-Apr-99	23	4	control	0	1	2	control	1	3171426	56.69	33.93	51.5	H	12	0
1999	9945	23-Apr-99	23	4	control	0	1	2	control	1	3171428	47.96	29.78	43.5	H	12	0
1999	9948	10-Apr-99	10	6	shortened	1	1	1	shortened	1	3167157	53.42	32.51	54	H	12	1
1999	9948	10-Apr-99	10	6	shortened	1	1	1	shortened	1	3167160	52.83	32.25	51.5	M	12	1
1999	9948	10-Apr-99	10	6	shortened	1	1	1	shortened	1	3167159	43.99	31.48	48	H	12	0
1999	9948	10-Apr-99	10	6	shortened	1	1	1	shortened	1	3167161	49.64	31.17	48.5	H	12	0
1999	9948	10-Apr-99	10	6	shortened	1	1	1	shortened	1	3167158	53.8	31.16	49.5	M	12	1
1999	9948	10-Apr-99	10	6	shortened	1	1	1	shortened	1	3167162	37.22	27.05	33	M	12	0
1999	9950	22-Apr-99	22	5	prolonged	1	1	0	prolonged	1	3171429	47.19	31.57	49	M	11	1
1999	9950	23-Apr-99	22	5	prolonged	1	1	0	prolonged	1	3171430	47.48	31.9	50	M	11	1
1999	9950	24-Apr-99	22	5	prolonged	1	1	0	prolonged	1	3171431	44.54	30.94	47.5	H	11	1
1999	9950	25-Apr-99	22	5	prolonged	1	1	0	prolonged	1	3171432	42.98	30.82	48	M	11	1
1999	9954	03-May-99	33	2	control	0	1	2	control	1	3171439	62.43	35.11	60	H	12	1
1999	9954	03-May-99	33	2	control	0	1	2	control	1	3171440	55.45	34.32	59	M	12	1
1999	9954	26-Apr-99	22	5	prolonged	1	1	0	prolonged	1	3171433	31.11	25.03	29.5	M	11	1
1999	9955	02-May-99	32	2	control	0	1	4	control	0	3171434	55.16	31.67	45	H	12	1
1999	9955	02-May-99	32	2	control	0	1	4	control	0	3171435	49.56	31.51	40.5	M	12	1
1999	9955	02-May-99	32	2	control	0	1	4	control	0	3171436	48.78	29.75	43	H	12	1
1999	9955	02-May-99	32	2	control	0	1	4	control	0	3171437	45.41	28.91	39	H	12	0
1999	9955	02-May-99	32	2	control	0	1	4	control	0	3171438	35.18	26.88	27.5	M	12	1
1999	9957	12-May-99	42	5	control	0	1	4	control	1	3171444	46.31	33.75	43	M	12	1
1999	9957	12-May-99	42	5	control	0	1	4	control	1	3171445	49.29	31.83	45	H	12	1
1999	9957	12-May-99	42	5	control	0	1	4	control	1	3171446	46.08	30.13	40.5	M	12	1
1999	9957	12-May-99	42	5	control	0	1	4	control	1	3171447	42.74	29.24	36	M	12	0
1999	9957	12-May-99	42	5	control	0	1	4	control	1	3171448	32.78	25.65	23	H	12	0
2018	18001	18-Apr-18	18	5	prolonged	1	1	0	prolonged	0	3427153	55.31	31.6	50	NA	12	0
2018	18001	18-Apr-18	18	5	prolonged	1	1	0	prolonged	0	3427155	56.89	31.54	56	NA	12	1
2018	18001	18-Apr-18	18	5	prolonged	1	1	0	prolonged	0	3427156	51.12	31.52	53	NA	12	1
2018	18001	18-Apr-18	18	5	prolonged	1	1	0	prolonged	0	3427154	54.35	30.92	51	NA	12	1
2018	18001	18-Apr-18	18	5	prolonged	1	1	0	prolonged	0	3427157	52.11	30.53	48	NA	12	0
2018	18006	23-Apr-18	23	7	prolonged	1	1	0	prolonged	0	3427172	49.03	31.27	50	NA	12	1
2018	18006	23-Apr-18	23	7	prolonged	1	1	0	prolonged	0	3427171	47.69	29.8	46.5	NA	12	1
2018	18006	23-Apr-18	23	7	prolonged	1	1	0	prolonged	0	3427173	52.04	29.37	47	NA	12	1
2018	18006	23-Apr-18	23	7	prolonged	1	1	0	prolonged	0	3427174	38.16	29.08	41	NA	12	0
2018	18006	23-Apr-18	23	7	prolonged	1	1	0	prolonged	0	3427175	32.49	25.31	31	NA	12	0
2018	18006	23-Apr-18	23	7	prolonged	1	1	0	prolonged	0	3427170	51.32	23.1	45	NA	12	0
2018	18019	23-Apr-18	23	5	shortened	1	1	1	shortened	0	3427147	55.13	31.7	54	NA	12	1
2018	18019	23-Apr-18	23	5	shortened	1	1	1	shortened	0	3427148	52.18	31.54	54	NA	12	1
2018	18019	23-Apr-18	23	5	shortened	1	1	1	shortened	0	3427146	51.51	31.3	55	NA	12	1
2018	18019	23-Apr-18	23	5	shortened	1	1	1	shortened	0	3427145	55.33	31.1	52.5	NA	12	0
2018	18019	23-Apr-18	23	5	shortened	1	1	1	shortened	0	3427149	43.78	29.32	41	NA	12	0
2018	18024	28-Apr-18	28	2	prolonged	1	1	0	prolonged	0	3427176	55.92	31.89	46.5	NA	12	1
2018	18024	28-Apr-18	28	2	prolonged	1	1	0	prolonged	0	3427178	53.55	31.42	45	NA	12	1
2018	18024	28-Apr-18	28	2	prolonged	1	1	0	prolonged	0	3427177	52.44	31.15	45	NA	12	1
2018	18024	28-Apr-18	28	2	prolonged	1	1	0	prolonged	0	3427180	46.19	29.3	31	NA	12	0
2018	18024	28-Apr-18	28	2	prolonged	1	1	0	prolonged	0	3427179	42.49	28.53	34	NA	12	0
2018	18034	01-May-18	31	4	control	0	2	4	control	0	3427163	54.94	33.23	55	NA	12	1
2018	18034	01-May-18	31	4	control	0	2	4	control	0	3427164	54.54	32.2	52	NA	12	1
2018	18034	01-May-18	31	4	control	0	2	4	control	0	3427166	48.95	31.86	50	NA	12	0
2018	18034	01-May-18	31	4	control	0	2	4	control	0	3427165	52.57	31.49	51	NA	12	1
2018	18034	01-May-18	31	4	control	0	2	4	control	0	3427167	42.07	29.08	40	NA	12	0
2018	18038	11-May-18	41	3	shortened	1	1	1	shortened	0	3427186	61.1	33.32	57	NA	12	1
2018	18038	11-May-18	41	3	shortened	1	1	1	shortened	0	3427188	62.88	33.07	55	NA	12	1
2018	18038	11-May-18	41	3	shortened	1	1	1	shortened	0	3427187	59.31	32.65	52	NA	12	1
2018	18038	11-May-18	41	3	shortened	1	1	1	shortened	0	3427189	49.67	29.95	36	NA	12	0
2018	18040	05-May-18	35	2	prolonged	1	1	0	prolonged	1	3427190	58.7	33.59	54	NA	12	1
2018	18040	05-May-18	35	2	prolonged	1	1	0	prolonged	1	3427191	55.71	30.75	51	NA	12	1
2018	18041	02-May-18	32	2	shortened	1	1	0	shortened	0	3427158	57.97	33.57	49.5	NA	12	1
2018	18041	02-May-18	32	2	shortened	1	1	0	shortened	0	3427159	52.89	30.55	50	NA	12	1
2018	18047	17-May-18	47	3	control	0	1	4	control	0	3427193	56.61	32.26	48.5	NA	12	1
2018	18047	17-May-18	47	3	control	0	1	4	control	0	3427192	58.36	31.79	50.5	NA	12	1
2018	18047	17-May-18	47	3	control	0	1	4	control	0	3427194	60.15	30.35	52	NA	12	1
2018	18049	19-May-18	49	3	control	0	2	2	control	1	3427198	44.08	27.86	27	NA	12	0
2018	18049	19-May-18	49	3	control	0	2	2	control	1	3427195	43.36	27.58	34	NA	12	0
2018	18049	19-May-18	49	3	control	0	2	2	control	1	3427196	37.56	26.11	28	NA	12	0
2018	18049	19-May-18	49	3	control	0	2	2	control	1	3427197	35	26	29.5	NA	12	0
