# Supplementary material for: Experimental evidence for flexibility in provisioning behavior in a cooperatively breeding bird
Source: Behav Ecol. 2026 Feb 26;37(3):arag021. doi: 10.1093/beheco/arag021 (PMC13009402; doi:10.1093/beheco/arag021)
Supplement: arag021_Supplementary_Data [file arag021_supplementary_data.zip › data_provisioning_clean.csv]

year	nest	laying_date	laying_date_std	eggs	chicks	fledgings	feed_date	feed_day	day_since_hatching	status	ring	euring_age	helpers	help	feeds	feeds_per_chick	experimental_group	period	selected_days	group	nest_val
1998	9805	1-Apr-98	1	7	7	0	22-Apr-98	22	2	female	3101895	juvenile	0	no	0	0	prolonged	before	0	prolonged	1
1998	9805	1-Apr-98	1	7	7	0	22-Apr-98	22	2	male	3101583	adult	0	no	2	0.4	prolonged	before	0	prolonged	NA
1998	9805	1-Apr-98	1	7	7	0	22-Apr-98	22	2	female	3101895	juvenile	0	no	0	0	prolonged	before	0	prolonged	NA
1998	9805	1-Apr-98	1	7	7	0	22-Apr-98	22	2	male	3101583	adult	0	no	1	0.2	prolonged	before	0	prolonged	NA
1998	9805	1-Apr-98	1	7	7	0	24-Apr-98	24	4	female	3101895	juvenile	0	no	0	0	prolonged	before	0	prolonged	NA
1998	9805	1-Apr-98	1	7	7	0	24-Apr-98	24	4	male	3101583	adult	0	no	2	0.333	prolonged	before	0	prolonged	NA
1998	9805	1-Apr-98	1	7	7	0	27-Apr-98	27	7	helper	-/- 9805A	adult	1	yes	1	0.167	prolonged	before	0	prolonged	NA
1998	9805	1-Apr-98	1	7	7	0	27-Apr-98	27	7	female	3101895	juvenile	1	yes	0	0	prolonged	before	0	prolonged	NA
1998	9805	1-Apr-98	1	7	7	0	27-Apr-98	27	7	male	3101583	adult	1	yes	2	0.333	prolonged	before	0	prolonged	NA
1998	9805	1-Apr-98	1	7	7	0	29-Apr-98	29	9	helper	-/- 9805A	adult	1	yes	0	0	prolonged	before	2	prolonged	NA
1998	9805	1-Apr-98	1	7	7	0	29-Apr-98	29	9	female	3101895	juvenile	1	yes	0	0	prolonged	before	2	prolonged	NA
1998	9805	1-Apr-98	1	7	7	0	29-Apr-98	29	9	male	3101583	adult	1	yes	2	0.333	prolonged	before	2	prolonged	NA
1998	9805	1-Apr-98	1	7	7	0	1-May-98	31	11	helper	-/- 9805A	adult	1	yes	3	0.5	prolonged	before	2	prolonged	NA
1998	9805	1-Apr-98	1	7	7	0	1-May-98	31	11	female	3101895	juvenile	1	yes	3	0.5	prolonged	before	2	prolonged	NA
1998	9805	1-Apr-98	1	7	7	0	1-May-98	31	11	male	3101583	adult	1	yes	4	0.667	prolonged	before	2	prolonged	NA
1998	9805	1-Apr-98	1	7	7	0	1-May-98	31	11	helper	-/- 9805A	adult	1	yes	0	0	prolonged	after	2	prolonged	NA
1998	9805	1-Apr-98	1	7	7	0	1-May-98	31	11	female	3101895	juvenile	1	yes	0	0	prolonged	after	2	prolonged	NA
1998	9805	1-Apr-98	1	7	7	0	1-May-98	31	11	male	3101583	adult	1	yes	0	0	prolonged	after	2	prolonged	NA
1998	9805	1-Apr-98	1	7	7	0	1-May-98	31	11	helper	-/- 9805A	adult	1	yes	0	0	prolonged	after	2	prolonged	NA
1998	9805	1-Apr-98	1	7	7	0	1-May-98	31	11	female	3101895	juvenile	1	yes	0	0	prolonged	after	2	prolonged	NA
1998	9805	1-Apr-98	1	7	7	0	1-May-98	31	11	male	3101583	adult	1	yes	2	0.667	prolonged	after	2	prolonged	NA
1998	9805	1-Apr-98	1	7	7	0	1-May-98	31	11	helper	-/- 9805A	adult	1	yes	0	0	prolonged	after	2	prolonged	NA
1998	9805	1-Apr-98	1	7	7	0	1-May-98	31	11	female	3101895	juvenile	1	yes	0	0	prolonged	after	2	prolonged	NA
1998	9805	1-Apr-98	1	7	7	0	1-May-98	31	11	male	3101583	adult	1	yes	0	0	prolonged	after	2	prolonged	NA
1998	9805	1-Apr-98	1	7	7	0	2-May-98	32	12	helper	-/- 9805A	adult	1	yes	1	0.333	prolonged	after	2	prolonged	NA
1998	9805	1-Apr-98	1	7	7	0	2-May-98	32	12	female	3101895	juvenile	1	yes	0	0	prolonged	after	2	prolonged	NA
1998	9805	1-Apr-98	1	7	7	0	2-May-98	32	12	male	3101583	adult	1	yes	3	1	prolonged	after	2	prolonged	NA
1998	9805	1-Apr-98	1	7	7	0	2-May-98	32	12	helper	-/- 9805A	adult	1	yes	2	0.667	prolonged	after	2	prolonged	NA
1998	9805	1-Apr-98	1	7	7	0	2-May-98	32	12	female	3101895	juvenile	1	yes	0	0	prolonged	after	2	prolonged	NA
1998	9805	1-Apr-98	1	7	7	0	2-May-98	32	12	male	3101583	adult	1	yes	2	0.667	prolonged	after	2	prolonged	NA
1998	9805	1-Apr-98	1	7	7	0	3-May-98	33	13	helper	-/- 9805A	adult	1	yes	0	0	prolonged	after	2	prolonged	NA
1998	9805	1-Apr-98	1	7	7	0	3-May-98	33	13	female	3101895	juvenile	1	yes	1	0.333	prolonged	after	2	prolonged	NA
1998	9805	1-Apr-98	1	7	7	0	3-May-98	33	13	male	3101583	adult	1	yes	1	0.333	prolonged	after	2	prolonged	NA
1998	9805	1-Apr-98	1	7	7	0	3-May-98	33	13	helper	-/- 9805A	adult	1	yes	1	0.333	prolonged	after	2	prolonged	NA
1998	9805	1-Apr-98	1	7	7	0	3-May-98	33	13	female	3101895	juvenile	1	yes	0	0	prolonged	after	2	prolonged	NA
1998	9805	1-Apr-98	1	7	7	0	3-May-98	33	13	male	3101583	adult	1	yes	3	1	prolonged	after	2	prolonged	NA
1998	9805	1-Apr-98	1	7	7	0	4-May-98	34	14	helper	-/- 9805A	adult	1	yes	1	0.333	prolonged	after	2	prolonged	NA
1998	9805	1-Apr-98	1	7	7	0	4-May-98	34	14	female	3101895	juvenile	1	yes	1	0.333	prolonged	after	2	prolonged	NA
1998	9805	1-Apr-98	1	7	7	0	4-May-98	34	14	male	3101583	adult	1	yes	6	2	prolonged	after	2	prolonged	NA
1998	9805	1-Apr-98	1	7	7	0	6-May-98	36	16	helper	-/- 9805A	adult	1	yes	0	0	prolonged	after	0	prolonged	NA
1998	9805	1-Apr-98	1	7	7	0	6-May-98	36	16	female	3101895	juvenile	1	yes	1	0.333	prolonged	after	0	prolonged	NA
1998	9805	1-Apr-98	1	7	7	0	6-May-98	36	16	male	3101583	adult	1	yes	4	1.333	prolonged	after	0	prolonged	NA
1998	9805	1-Apr-98	1	7	7	0	8-May-98	38	18	helper	-/- 9805A	adult	1	yes	0	0	prolonged	after	0	prolonged	NA
1998	9805	1-Apr-98	1	7	7	0	8-May-98	38	18	female	3101895	juvenile	1	yes	0	0	prolonged	after	0	prolonged	NA
1998	9805	1-Apr-98	1	7	7	0	8-May-98	38	18	male	3101583	adult	1	yes	2	0.667	prolonged	after	0	prolonged	NA
1998	9810	4-Apr-98	4	8	8	6	30-Apr-98	30	6	female	3093881	adult	0	no	0	0	shortened	before	1	shortened	1
1998	9810	4-Apr-98	4	8	8	6	30-Apr-98	30	6	male	3102055	adult	0	no	3	0.6	shortened	before	1	shortened	NA
1998	9810	4-Apr-98	4	8	8	6	1-May-98	31	7	female	3093881	adult	0	no	1	0.167	shortened	before	1	shortened	NA
1998	9810	4-Apr-98	4	8	8	6	1-May-98	31	7	male	3102055	adult	0	no	1	0.167	shortened	before	1	shortened	NA
1998	9810	4-Apr-98	4	8	8	6	1-May-98	31	7	female	3093881	adult	0	no	1	0.167	shortened	after	1	shortened	NA
1998	9810	4-Apr-98	4	8	8	6	1-May-98	31	7	male	3102055	adult	0	no	2	0.333	shortened	after	1	shortened	NA
1998	9810	4-Apr-98	4	8	8	6	1-May-98	31	7	female	3093881	adult	0	no	7	1.167	shortened	after	1	shortened	NA
1998	9810	4-Apr-98	4	8	8	6	1-May-98	31	7	male	3102055	adult	0	no	7	1.167	shortened	after	1	shortened	NA
1998	9810	4-Apr-98	4	8	8	6	1-May-98	31	7	female	3093881	adult	0	no	4	0.667	shortened	after	1	shortened	NA
1998	9810	4-Apr-98	4	8	8	6	1-May-98	31	7	male	3102055	adult	0	no	6	1	shortened	after	1	shortened	NA
1998	9810	4-Apr-98	4	8	8	6	2-May-98	32	8	female	3093881	adult	0	no	4	0.667	shortened	after	1	shortened	NA
1998	9810	4-Apr-98	4	8	8	6	2-May-98	32	8	male	3102055	adult	0	no	7	1.167	shortened	after	1	shortened	NA
1998	9810	4-Apr-98	4	8	8	6	2-May-98	32	8	female	3093881	adult	0	no	3	0.5	shortened	after	1	shortened	NA
1998	9810	4-Apr-98	4	8	8	6	2-May-98	32	8	male	3102055	adult	0	no	7	1.167	shortened	after	1	shortened	NA
1998	9810	4-Apr-98	4	8	8	6	3-May-98	33	9	female	3093881	adult	0	no	4	0.667	shortened	after	1	shortened	NA
1998	9810	4-Apr-98	4	8	8	6	3-May-98	33	9	male	3102055	adult	0	no	8	1.333	shortened	after	1	shortened	NA
1998	9810	4-Apr-98	4	8	8	6	3-May-98	33	9	helper	-/X 9810A	adult	1	yes	1	0.167	shortened	after	1	shortened	NA
1998	9810	4-Apr-98	4	8	8	6	3-May-98	33	9	female	3093881	adult	1	yes	2	0.333	shortened	after	1	shortened	NA
1998	9810	4-Apr-98	4	8	8	6	3-May-98	33	9	male	3102055	adult	1	yes	5	0.833	shortened	after	1	shortened	NA
1998	9810	4-Apr-98	4	8	8	6	4-May-98	34	10	helper	-/X 9810A	adult	1	yes	0	0	shortened	after	1	shortened	NA
1998	9810	4-Apr-98	4	8	8	6	4-May-98	34	10	female	3093881	adult	1	yes	5	0.833	shortened	after	1	shortened	NA
1998	9810	4-Apr-98	4	8	8	6	4-May-98	34	10	male	3102055	adult	1	yes	6	1	shortened	after	1	shortened	NA
1998	9810	4-Apr-98	4	8	8	6	6-May-98	36	12	helper	-/X 9810A	adult	1	yes	0	0	shortened	after	0	shortened	NA
1998	9810	4-Apr-98	4	8	8	6	6-May-98	36	12	female	3093881	adult	1	yes	2	0.333	shortened	after	0	shortened	NA
1998	9810	4-Apr-98	4	8	8	6	6-May-98	36	12	male	3102055	adult	1	yes	5	0.833	shortened	after	0	shortened	NA
1998	9810	4-Apr-98	4	8	8	6	8-May-98	38	14	helper	-/X 9810A	adult	1	yes	0	0	shortened	after	0	shortened	NA
1998	9810	4-Apr-98	4	8	8	6	8-May-98	38	14	female	3093881	adult	1	yes	1	0.167	shortened	after	0	shortened	NA
1998	9810	4-Apr-98	4	8	8	6	8-May-98	38	14	male	3102055	adult	1	yes	5	0.833	shortened	after	0	shortened	NA
1998	9812	9-Apr-98	9	6	5	0	3-May-98	33	3	female	3101888	juvenile	0	no	1	0.2	shortened	before	1	shortened	1
1998	9812	9-Apr-98	9	6	5	0	3-May-98	33	3	male	3101598	adult	0	no	0	0	shortened	before	1	shortened	NA
1998	9812	9-Apr-98	9	6	5	0	4-May-98	34	4	female	3101888	juvenile	0	no	1	0.2	shortened	before	1	shortened	NA
1998	9812	9-Apr-98	9	6	5	0	4-May-98	34	4	male	3101598	adult	0	no	2	0.4	shortened	before	1	shortened	NA
1998	9812	9-Apr-98	9	6	5	0	4-May-98	34	4	female	3101888	juvenile	0	no	2	0.5	shortened	after	1	shortened	NA
1998	9812	9-Apr-98	9	6	5	0	4-May-98	34	4	male	3101598	adult	0	no	2	0.5	shortened	after	1	shortened	NA
1998	9812	9-Apr-98	9	6	5	0	4-May-98	34	4	female	3101888	juvenile	0	no	7	1.75	shortened	after	1	shortened	NA
1998	9812	9-Apr-98	9	6	5	0	4-May-98	34	4	male	3101598	adult	0	no	2	0.5	shortened	after	1	shortened	NA
1998	9812	9-Apr-98	9	6	5	0	4-May-98	34	4	female	3101888	juvenile	0	no	2	0.5	shortened	after	1	shortened	NA
1998	9812	9-Apr-98	9	6	5	0	4-May-98	34	4	male	3101598	adult	0	no	2	0.5	shortened	after	1	shortened	NA
1998	9812	9-Apr-98	9	6	5	0	6-May-98	36	6	female	3101888	juvenile	0	no	3	0.75	shortened	after	1	shortened	NA
1998	9812	9-Apr-98	9	6	5	0	6-May-98	36	6	male	3101598	adult	0	no	3	0.75	shortened	after	1	shortened	NA
1998	9812	9-Apr-98	9	6	5	0	6-May-98	36	6	female	3101888	juvenile	0	no	1	0.25	shortened	after	1	shortened	NA
1998	9812	9-Apr-98	9	6	5	0	6-May-98	36	6	male	3101598	adult	0	no	2	0.5	shortened	after	1	shortened	NA
1998	9812	9-Apr-98	9	6	5	0	8-May-98	38	8	female	3101888	juvenile	0	no	3	0.75	shortened	after	0	shortened	NA
1998	9812	9-Apr-98	9	6	5	0	8-May-98	38	8	male	3101598	adult	0	no	0	0	shortened	after	0	shortened	NA
1998	9813	1-Apr-98	1	6	5	4	22-Apr-98	22	2	female	3077472	adult	0	no	0	0	prolonged	before	0	prolonged	1
1998	9813	1-Apr-98	1	6	5	4	22-Apr-98	22	2	male	3093754	adult	0	no	0	0	prolonged	before	0	prolonged	NA
1998	9813	1-Apr-98	1	6	5	4	24-Apr-98	24	4	female	3077472	adult	0	no	1	0.2	prolonged	before	0	prolonged	NA
1998	9813	1-Apr-98	1	6	5	4	24-Apr-98	24	4	male	3093754	adult	0	no	2	0.4	prolonged	before	0	prolonged	NA
1998	9813	1-Apr-98	1	6	5	4	27-Apr-98	27	7	female	3077472	adult	0	no	0	0	prolonged	before	0	prolonged	NA
1998	9813	1-Apr-98	1	6	5	4	27-Apr-98	27	7	male	3093754	adult	0	no	2	0.4	prolonged	before	0	prolonged	NA
1998	9813	1-Apr-98	1	6	5	4	30-Apr-98	30	10	female	3077472	adult	0	no	2	0.4	prolonged	before	2	prolonged	NA
1998	9813	1-Apr-98	1	6	5	4	30-Apr-98	30	10	male	3093754	adult	0	no	2	0.4	prolonged	before	2	prolonged	NA
1998	9813	1-Apr-98	1	6	5	4	1-May-98	31	11	female	3077472	adult	0	no	2	0.4	prolonged	before	2	prolonged	NA
1998	9813	1-Apr-98	1	6	5	4	1-May-98	31	11	male	3093754	adult	0	no	3	0.6	prolonged	before	2	prolonged	NA
1998	9813	1-Apr-98	1	6	5	4	1-May-98	31	11	female	3077472	adult	0	no	1	0.2	prolonged	after	2	prolonged	NA
1998	9813	1-Apr-98	1	6	5	4	1-May-98	31	11	male	3093754	adult	0	no	0	0	prolonged	after	2	prolonged	NA
1998	9813	1-Apr-98	1	6	5	4	1-May-98	31	11	female	3077472	adult	0	no	0	0	prolonged	after	2	prolonged	NA
1998	9813	1-Apr-98	1	6	5	4	1-May-98	31	11	male	3093754	adult	0	no	2	0.4	prolonged	after	2	prolonged	NA
1998	9813	1-Apr-98	1	6	5	4	1-May-98	31	11	female	3077472	adult	0	no	0	0	prolonged	after	2	prolonged	NA
1998	9813	1-Apr-98	1	6	5	4	1-May-98	31	11	male	3093754	adult	0	no	1	0.2	prolonged	after	2	prolonged	NA
1998	9813	1-Apr-98	1	6	5	4	2-May-98	32	12	female	3077472	adult	0	no	1	0.2	prolonged	after	2	prolonged	NA
1998	9813	1-Apr-98	1	6	5	4	2-May-98	32	12	male	3093754	adult	0	no	2	0.4	prolonged	after	2	prolonged	NA
1998	9813	1-Apr-98	1	6	5	4	2-May-98	32	12	female	3077472	adult	0	no	0	0	prolonged	after	2	prolonged	NA
1998	9813	1-Apr-98	1	6	5	4	2-May-98	32	12	male	3093754	adult	0	no	3	0.6	prolonged	after	2	prolonged	NA
1998	9813	1-Apr-98	1	6	5	4	3-May-98	33	13	female	3077472	adult	0	no	0	0	prolonged	after	2	prolonged	NA
1998	9813	1-Apr-98	1	6	5	4	3-May-98	33	13	male	3093754	adult	0	no	2	0.4	prolonged	after	2	prolonged	NA
1998	9813	1-Apr-98	1	6	5	4	3-May-98	33	13	female	3077472	adult	0	no	0	0	prolonged	after	2	prolonged	NA
1998	9813	1-Apr-98	1	6	5	4	3-May-98	33	13	male	3093754	adult	0	no	1	0.2	prolonged	after	2	prolonged	NA
1998	9813	1-Apr-98	1	6	5	4	6-May-98	36	16	female	3077472	adult	0	no	3	0.75	prolonged	after	0	prolonged	NA
1998	9813	1-Apr-98	1	6	5	4	6-May-98	36	16	male	3093754	adult	0	no	4	1	prolonged	after	0	prolonged	NA
1998	9813	1-Apr-98	1	6	5	4	6-May-98	36	16	female	3077472	adult	0	no	0	0	prolonged	after	0	prolonged	NA
1998	9813	1-Apr-98	1	6	5	4	6-May-98	36	16	male	3093754	adult	0	no	2	0.5	prolonged	after	0	prolonged	NA
1998	9813	1-Apr-98	1	6	5	4	8-May-98	38	18	female	3077472	adult	0	no	0	0	prolonged	after	0	prolonged	NA
1998	9813	1-Apr-98	1	6	5	4	8-May-98	38	18	male	3093754	adult	0	no	2	0.5	prolonged	after	0	prolonged	NA
1998	9813	1-Apr-98	1	6	5	4	11-May-98	41	21	female	3077472	adult	0	no	1	0.25	prolonged	after	0	prolonged	NA
1998	9813	1-Apr-98	1	6	5	4	11-May-98	41	21	male	3093754	adult	0	no	3	0.75	prolonged	after	0	prolonged	NA
1998	9813	1-Apr-98	1	6	5	4	13-May-98	43	23	female	3077472	adult	0	no	3	0.75	prolonged	after	0	prolonged	NA
1998	9813	1-Apr-98	1	6	5	4	13-May-98	43	23	male	3093754	adult	0	no	4	1	prolonged	after	0	prolonged	NA
1998	9815	4-Apr-98	4	6	4	3	24-Apr-98	24	1	female	3101887	juvenile	0	no	0	0	shortened	before	0	shortened	1
1998	9815	4-Apr-98	4	6	4	3	24-Apr-98	24	1	male	3101829	juvenile	0	no	3	3	shortened	before	0	shortened	NA
1998	9815	4-Apr-98	4	6	4	3	27-Apr-98	27	4	female	3101887	juvenile	0	no	0	0	shortened	before	1	shortened	NA
1998	9815	4-Apr-98	4	6	4	3	27-Apr-98	27	4	male	3101829	juvenile	0	no	3	0.75	shortened	before	1	shortened	NA
1998	9815	4-Apr-98	4	6	4	3	29-Apr-98	29	6	female	3101887	juvenile	0	no	0	0	shortened	before	1	shortened	NA
1998	9815	4-Apr-98	4	6	4	3	29-Apr-98	29	6	male	3101829	juvenile	0	no	3	0.75	shortened	before	1	shortened	NA
1998	9815	4-Apr-98	4	6	4	3	29-Apr-98	29	6	female	3101887	juvenile	0	no	0	0	shortened	after	1	shortened	NA
1998	9815	4-Apr-98	4	6	4	3	29-Apr-98	29	6	male	3101829	juvenile	0	no	4	1	shortened	after	1	shortened	NA
1998	9815	4-Apr-98	4	6	4	3	29-Apr-98	29	6	female	3101887	juvenile	0	no	1	0.25	shortened	after	1	shortened	NA
1998	9815	4-Apr-98	4	6	4	3	29-Apr-98	29	6	male	3101829	juvenile	0	no	5	1.25	shortened	after	1	shortened	NA
1998	9815	4-Apr-98	4	6	4	3	29-Apr-98	29	6	female	3101887	juvenile	0	no	0	0	shortened	after	1	shortened	NA
1998	9815	4-Apr-98	4	6	4	3	29-Apr-98	29	6	male	3101829	juvenile	0	no	3	0.75	shortened	after	1	shortened	NA
1998	9815	4-Apr-98	4	6	4	3	30-Apr-98	30	7	female	3101887	juvenile	0	no	1	0.25	shortened	after	1	shortened	NA
1998	9815	4-Apr-98	4	6	4	3	30-Apr-98	30	7	male	3101829	juvenile	0	no	3	0.75	shortened	after	1	shortened	NA
1998	9815	4-Apr-98	4	6	4	3	30-Apr-98	30	7	female	3101887	juvenile	0	no	1	0.25	shortened	after	1	shortened	NA
1998	9815	4-Apr-98	4	6	4	3	30-Apr-98	30	7	male	3101829	juvenile	0	no	2	0.5	shortened	after	1	shortened	NA
1998	9815	4-Apr-98	4	6	4	3	1-May-98	31	8	female	3101887	juvenile	0	no	2	0.5	shortened	after	1	shortened	NA
1998	9815	4-Apr-98	4	6	4	3	1-May-98	31	8	male	3101829	juvenile	0	no	1	0.25	shortened	after	1	shortened	NA
1998	9815	4-Apr-98	4	6	4	3	1-May-98	31	8	female	3101887	juvenile	0	no	2	0.5	shortened	after	1	shortened	NA
1998	9815	4-Apr-98	4	6	4	3	1-May-98	31	8	male	3101829	juvenile	0	no	1	0.25	shortened	after	1	shortened	NA
1998	9815	4-Apr-98	4	6	4	3	2-May-98	32	9	female	3101887	juvenile	0	no	3	0.75	shortened	after	0	shortened	NA
1998	9815	4-Apr-98	4	6	4	3	2-May-98	32	9	male	3101829	juvenile	0	no	3	0.75	shortened	after	0	shortened	NA
1998	9815	4-Apr-98	4	6	4	3	2-May-98	32	9	female	3101887	juvenile	0	no	6	1.5	shortened	after	0	shortened	NA
1998	9815	4-Apr-98	4	6	4	3	2-May-98	32	9	male	3101829	juvenile	0	no	3	0.75	shortened	after	0	shortened	NA
1998	9815	4-Apr-98	4	6	4	3	3-May-98	33	10	female	3101887	juvenile	0	no	1	0.25	shortened	after	0	shortened	NA
1998	9815	4-Apr-98	4	6	4	3	3-May-98	33	10	male	3101829	juvenile	0	no	3	0.75	shortened	after	0	shortened	NA
1998	9815	4-Apr-98	4	6	4	3	3-May-98	33	10	female	3101887	juvenile	0	no	1	0.25	shortened	after	0	shortened	NA
1998	9815	4-Apr-98	4	6	4	3	3-May-98	33	10	male	3101829	juvenile	0	no	2	0.5	shortened	after	0	shortened	NA
1998	9815	4-Apr-98	4	6	4	3	4-May-98	34	11	female	3101887	juvenile	0	no	2	0.667	shortened	after	0	shortened	NA
1998	9815	4-Apr-98	4	6	4	3	4-May-98	34	11	male	3101829	juvenile	0	no	1	0.333	shortened	after	0	shortened	NA
1998	9815	4-Apr-98	4	6	4	3	6-May-98	36	13	female	3101887	juvenile	0	no	2	0.667	shortened	after	0	shortened	NA
1998	9815	4-Apr-98	4	6	4	3	6-May-98	36	13	male	3101829	juvenile	0	no	5	1.667	shortened	after	0	shortened	NA
1998	9816	2-Apr-98	2	7	5	0	24-Apr-98	24	2	female	t/- 9816H	adult	0	no	0	0	control	before	0	0	1
1998	9816	2-Apr-98	2	7	5	0	24-Apr-98	24	2	male	3101555	adult	0	no	1	0.2	control	before	0	0	NA
1998	9816	2-Apr-98	2	7	5	0	27-Apr-98	27	5	female	t/- 9816H	adult	0	no	0	0	control	after	3	control_shortened	NA
1998	9816	2-Apr-98	2	7	5	0	27-Apr-98	27	5	male	3101555	adult	0	no	2	0.4	control	after	1	control_shortened	NA
1998	9816	2-Apr-98	2	7	5	0	30-Apr-98	30	8	female	t/- 9816H	adult	0	no	0	0	control	before	0	0	NA
1998	9816	2-Apr-98	2	7	5	0	30-Apr-98	30	8	male	3101555	adult	0	no	2	0.5	control	before	0	0	NA
1998	9817	1-Apr-98	1	7	6	6	20-Apr-98	20	1	female	3059985	adult	0	no	0	0	control	before	0	0	1
1998	9817	1-Apr-98	1	7	6	6	20-Apr-98	20	1	male	3059986	adult	0	no	2	0.333	control	before	0	0	NA
1998	9817	1-Apr-98	1	7	6	6	22-Apr-98	22	3	female	3059985	adult	0	no	0	0	control	before	3	control_shortened	NA
1998	9817	1-Apr-98	1	7	6	6	22-Apr-98	22	3	male	3059986	adult	0	no	2	0.333	control	before	1	control_shortened	NA
1998	9817	1-Apr-98	1	7	6	6	24-Apr-98	24	5	female	3059985	adult	0	no	2	0.333	control	after	3	control_shortened	NA
1998	9817	1-Apr-98	1	7	6	6	24-Apr-98	24	5	male	3059986	adult	0	no	2	0.333	control	after	1	control_shortened	NA
1998	9817	1-Apr-98	1	7	6	6	27-Apr-98	27	8	female	3059985	adult	0	no	3	0.5	control	before	0	0	NA
1998	9817	1-Apr-98	1	7	6	6	27-Apr-98	27	8	male	3059986	adult	0	no	3	0.5	control	before	0	0	NA
1998	9817	1-Apr-98	1	7	6	6	29-Apr-98	29	10	female	3059985	adult	0	no	3	0.5	control	before	4	control_prolonged	NA
1998	9817	1-Apr-98	1	7	6	6	29-Apr-98	29	10	male	3059986	adult	0	no	3	0.5	control	before	2	control_prolonged	NA
1998	9818	1-Apr-98	1	7	4	3	20-Apr-98	20	1	female	3102101	adult	0	no	0	0	prolonged	before	0	prolonged	1
1998	9818	1-Apr-98	1	7	4	3	20-Apr-98	20	1	male	3093837	adult	0	no	3	1.5	prolonged	before	0	prolonged	NA
1998	9818	1-Apr-98	1	7	4	3	22-Apr-98	22	3	female	3102101	adult	0	no	0	0	prolonged	before	0	prolonged	NA
1998	9818	1-Apr-98	1	7	4	3	22-Apr-98	22	3	male	3093837	adult	0	no	3	1.5	prolonged	before	0	prolonged	NA
1998	9818	1-Apr-98	1	7	4	3	24-Apr-98	24	5	female	3102101	adult	0	no	0	0	prolonged	before	0	prolonged	NA
1998	9818	1-Apr-98	1	7	4	3	24-Apr-98	24	5	male	3093837	adult	0	no	2	0.5	prolonged	before	0	prolonged	NA
1998	9818	1-Apr-98	1	7	4	3	24-Apr-98	24	5	female	3102101	adult	0	no	0	0	prolonged	before	0	prolonged	NA
1998	9818	1-Apr-98	1	7	4	3	24-Apr-98	24	5	male	3093837	adult	0	no	2	0.5	prolonged	before	0	prolonged	NA
1998	9818	1-Apr-98	1	7	4	3	29-Apr-98	29	10	female	3102101	adult	0	no	0	0	prolonged	before	2	prolonged	NA
1998	9818	1-Apr-98	1	7	4	3	29-Apr-98	29	10	male	3093837	adult	0	no	3	0.75	prolonged	before	2	prolonged	NA
1998	9818	1-Apr-98	1	7	4	3	29-Apr-98	29	10	female	3102101	adult	0	no	0	0	prolonged	after	2	prolonged	NA
1998	9818	1-Apr-98	1	7	4	3	29-Apr-98	29	10	male	3093837	adult	0	no	2	0.5	prolonged	after	2	prolonged	NA
1998	9818	1-Apr-98	1	7	4	3	29-Apr-98	29	10	female	3102101	adult	0	no	0	0	prolonged	after	2	prolonged	NA
1998	9818	1-Apr-98	1	7	4	3	29-Apr-98	29	10	male	3093837	adult	0	no	2	0.5	prolonged	after	2	prolonged	NA
1998	9818	1-Apr-98	1	7	4	3	29-Apr-98	29	10	female	3102101	adult	0	no	0	0	prolonged	after	2	prolonged	NA
1998	9818	1-Apr-98	1	7	4	3	29-Apr-98	29	10	male	3093837	adult	0	no	0	0	prolonged	after	2	prolonged	NA
1998	9818	1-Apr-98	1	7	4	3	30-Apr-98	30	11	female	3102101	adult	0	no	0	0	prolonged	after	2	prolonged	NA
1998	9818	1-Apr-98	1	7	4	3	30-Apr-98	30	11	male	3093837	adult	0	no	1	0.25	prolonged	after	2	prolonged	NA
1998	9818	1-Apr-98	1	7	4	3	30-Apr-98	30	11	female	3102101	adult	0	no	0	0	prolonged	after	2	prolonged	NA
1998	9818	1-Apr-98	1	7	4	3	30-Apr-98	30	11	male	3093837	adult	0	no	1	0.25	prolonged	after	2	prolonged	NA
1998	9818	1-Apr-98	1	7	4	3	1-May-98	31	12	female	3102101	adult	0	no	0	0	prolonged	after	2	prolonged	NA
1998	9818	1-Apr-98	1	7	4	3	1-May-98	31	12	male	3093837	adult	0	no	2	0.667	prolonged	after	2	prolonged	NA
1998	9818	1-Apr-98	1	7	4	3	1-May-98	31	12	female	3102101	adult	0	no	2	0.667	prolonged	after	2	prolonged	NA
1998	9818	1-Apr-98	1	7	4	3	1-May-98	31	12	male	3093837	adult	0	no	2	0.667	prolonged	after	2	prolonged	NA
1998	9818	1-Apr-98	1	7	4	3	2-May-98	32	13	female	3102101	adult	0	no	1	0.333	prolonged	after	0	prolonged	NA
1998	9818	1-Apr-98	1	7	4	3	2-May-98	32	13	male	3093837	adult	0	no	4	1.333	prolonged	after	0	prolonged	NA
1998	9818	1-Apr-98	1	7	4	3	3-May-98	33	14	female	3102101	adult	0	no	0	0	prolonged	after	0	prolonged	NA
1998	9818	1-Apr-98	1	7	4	3	3-May-98	33	14	male	3093837	adult	0	no	2	0.667	prolonged	after	0	prolonged	NA
1998	9818	1-Apr-98	1	7	4	3	3-May-98	33	14	female	3102101	adult	0	no	0	0	prolonged	after	0	prolonged	NA
1998	9818	1-Apr-98	1	7	4	3	3-May-98	33	14	male	3093837	adult	0	no	3	1	prolonged	after	0	prolonged	NA
1998	9818	1-Apr-98	1	7	4	3	4-May-98	34	15	helper	3077480	juvenile	1	yes	1	0.333	prolonged	after	0	prolonged	NA
1998	9818	1-Apr-98	1	7	4	3	4-May-98	34	15	female	3102101	adult	1	yes	0	0	prolonged	after	0	prolonged	NA
1998	9818	1-Apr-98	1	7	4	3	4-May-98	34	15	male	3093837	adult	1	yes	4	1.333	prolonged	after	0	prolonged	NA
1998	9818	1-Apr-98	1	7	4	3	6-May-98	36	17	helper	3077480	juvenile	1	yes	0	0	prolonged	after	0	prolonged	NA
1998	9818	1-Apr-98	1	7	4	3	6-May-98	36	17	female	3102101	adult	1	yes	0	0	prolonged	after	0	prolonged	NA
1998	9818	1-Apr-98	1	7	4	3	6-May-98	36	17	male	3093837	adult	1	yes	2	0.667	prolonged	after	0	prolonged	NA
1998	9819	8-Apr-98	8	7	6	4	1-May-98	31	1	helper	-/- 9819A	adult	2	yes	1	0.2	control	before	0	0	1
1998	9819	8-Apr-98	8	7	6	4	1-May-98	31	1	helper	3101837	juvenile	2	yes	1	0.2	control	before	0	0	NA
1998	9819	8-Apr-98	8	7	6	4	1-May-98	31	1	female	3101535	adult	2	yes	0	0	control	before	0	0	NA
1998	9819	8-Apr-98	8	7	6	4	1-May-98	31	1	male	3093720	adult	2	yes	1	0.2	control	before	0	0	NA
1998	9819	8-Apr-98	8	7	6	4	6-May-98	36	6	helper	-/- 9819A	adult	2	yes	2	0.5	control	after	1	control_shortened	NA
1998	9819	8-Apr-98	8	7	6	4	6-May-98	36	6	helper	3101837	juvenile	2	yes	0	0	control	after	1	control_shortened	NA
1998	9819	8-Apr-98	8	7	6	4	6-May-98	36	6	female	3101535	adult	2	yes	1	0.25	control	after	3	control_shortened	NA
1998	9819	8-Apr-98	8	7	6	4	6-May-98	36	6	male	3093720	adult	2	yes	1	0.25	control	after	1	control_shortened	NA
1998	9819	8-Apr-98	8	7	6	4	8-May-98	38	8	helper	-/- 9819A	adult	2	yes	2	0.5	control	before	0	0	NA
1998	9819	8-Apr-98	8	7	6	4	8-May-98	38	8	helper	3101837	juvenile	2	yes	1	0.25	control	before	0	0	NA
1998	9819	8-Apr-98	8	7	6	4	8-May-98	38	8	female	3101535	adult	2	yes	0	0	control	before	0	0	NA
1998	9819	8-Apr-98	8	7	6	4	8-May-98	38	8	male	3093720	adult	2	yes	2	0.5	control	before	0	0	NA
1998	9819	8-Apr-98	8	7	6	4	11-May-98	41	11	helper	-/- 9819A	adult	2	yes	2	0.5	control	after	2	control_prolonged	NA
1998	9819	8-Apr-98	8	7	6	4	11-May-98	41	11	helper	3101837	juvenile	2	yes	0	0	control	after	2	control_prolonged	NA
1998	9819	8-Apr-98	8	7	6	4	11-May-98	41	11	female	3101535	adult	2	yes	0	0	control	after	4	control_prolonged	NA
1998	9819	8-Apr-98	8	7	6	4	11-May-98	41	11	male	3093720	adult	2	yes	3	0.75	control	after	2	control_prolonged	NA
1998	9819	8-Apr-98	8	7	6	4	13-May-98	43	13	helper	-/- 9819A	adult	2	yes	3	0.75	control	after	0	0	NA
1998	9819	8-Apr-98	8	7	6	4	13-May-98	43	13	helper	3101837	juvenile	2	yes	1	0.25	control	after	0	0	NA
1998	9819	8-Apr-98	8	7	6	4	13-May-98	43	13	female	3101535	adult	2	yes	1	0.25	control	after	0	0	NA
1998	9819	8-Apr-98	8	7	6	4	13-May-98	43	13	male	3093720	adult	2	yes	1	0.25	control	after	0	0	NA
1998	9819	8-Apr-98	8	7	6	4	15-May-98	45	15	helper	-/- 9819A	adult	2	yes	3	0.75	control	after	0	0	NA
1998	9819	8-Apr-98	8	7	6	4	15-May-98	45	15	helper	3101837	juvenile	2	yes	1	0.25	control	after	0	0	NA
1998	9819	8-Apr-98	8	7	6	4	15-May-98	45	15	female	3101535	adult	2	yes	0	0	control	after	0	0	NA
1998	9819	8-Apr-98	8	7	6	4	15-May-98	45	15	male	3093720	adult	2	yes	3	0.75	control	after	0	0	NA
1998	9820	3-Apr-98	3	7	7	0	29-Apr-98	29	6	female	-/- 9820H	adult	0	no	0	0	control	after	3	control_shortened	1
1998	9820	3-Apr-98	3	7	7	0	29-Apr-98	29	6	male	3059988	adult	0	no	4	0.8	control	after	1	control_shortened	NA
1998	9822	4-Apr-98	4	7	2	0	6-May-98	36	12	female	3077473	adult	0	no	0	0	control	after	4	control_prolonged	1
1998	9822	4-Apr-98	4	7	2	0	6-May-98	36	12	male	t/- 9822M	adult	0	no	0	0	control	after	2	control_prolonged	NA
1998	9823	5-Apr-98	5	6	5	3	29-Apr-98	29	5	female	3151402	juvenile	0	no	0	0	prolonged	before	0	prolonged	1
1998	9823	5-Apr-98	5	6	5	3	29-Apr-98	29	5	male	3101831	juvenile	0	no	1	0.25	prolonged	before	0	prolonged	NA
1998	9823	5-Apr-98	5	6	5	3	4-May-98	34	10	female	3151402	juvenile	0	no	1	0.25	prolonged	before	2	prolonged	NA
1998	9823	5-Apr-98	5	6	5	3	4-May-98	34	10	male	3101831	juvenile	0	no	3	0.75	prolonged	before	2	prolonged	NA
1998	9823	5-Apr-98	5	6	5	3	4-May-98	34	10	female	3151402	juvenile	0	no	1	0.2	prolonged	after	2	prolonged	NA
1998	9823	5-Apr-98	5	6	5	3	4-May-98	34	10	male	3101831	juvenile	0	no	2	0.4	prolonged	after	2	prolonged	NA
1998	9823	5-Apr-98	5	6	5	3	4-May-98	34	10	female	3151402	juvenile	0	no	0	0	prolonged	after	2	prolonged	NA
1998	9823	5-Apr-98	5	6	5	3	4-May-98	34	10	male	3101831	juvenile	0	no	2	0.4	prolonged	after	2	prolonged	NA
1998	9823	5-Apr-98	5	6	5	3	4-May-98	34	10	female	3151402	juvenile	0	no	0	0	prolonged	after	2	prolonged	NA
1998	9823	5-Apr-98	5	6	5	3	4-May-98	34	10	male	3101831	juvenile	0	no	2	0.4	prolonged	after	2	prolonged	NA
1998	9823	5-Apr-98	5	6	5	3	6-May-98	36	12	female	3151402	juvenile	0	no	0	0	prolonged	after	2	prolonged	NA
1998	9823	5-Apr-98	5	6	5	3	6-May-98	36	12	male	3101831	juvenile	0	no	1	0.333	prolonged	after	2	prolonged	NA
1998	9823	5-Apr-98	5	6	5	3	8-May-98	38	14	female	3151402	juvenile	0	no	1	0.333	prolonged	after	0	prolonged	NA
1998	9823	5-Apr-98	5	6	5	3	8-May-98	38	14	male	3101831	juvenile	0	no	3	1	prolonged	after	0	prolonged	NA
1998	9823	5-Apr-98	5	6	5	3	11-May-98	41	17	female	3151402	juvenile	0	no	2	0.667	prolonged	after	0	prolonged	NA
1998	9823	5-Apr-98	5	6	5	3	11-May-98	41	17	male	3101831	juvenile	0	no	3	1	prolonged	after	0	prolonged	NA
1998	9823	5-Apr-98	5	6	5	3	13-May-98	43	19	female	3151402	juvenile	0	no	2	0.667	prolonged	after	0	prolonged	NA
1998	9823	5-Apr-98	5	6	5	3	13-May-98	43	19	male	3101831	juvenile	0	no	3	1	prolonged	after	0	prolonged	NA
1998	9823	5-Apr-98	5	6	5	3	18-May-98	48	24	female	3151402	juvenile	0	no	1	0.333	prolonged	after	0	prolonged	NA
1998	9823	5-Apr-98	5	6	5	3	18-May-98	48	24	male	3101831	juvenile	0	no	2	0.667	prolonged	after	0	prolonged	NA
1998	9824	4-Apr-98	4	7	6	0	24-Apr-98	24	1	female	3102287	adult	0	no	0	0	control	before	0	0	1
1998	9824	4-Apr-98	4	7	6	0	24-Apr-98	24	1	male	3101560	adult	0	no	3	0.5	control	before	0	0	NA
1998	9824	4-Apr-98	4	7	6	0	27-Apr-98	27	4	female	3102287	adult	0	no	0	0	control	before	3	control_shortened	NA
1998	9824	4-Apr-98	4	7	6	0	27-Apr-98	27	4	male	3101560	adult	0	no	4	0.667	control	before	1	control_shortened	NA
1998	9829	2-Apr-98	2	7	6	4	22-Apr-98	22	1	female	3077465	adult	0	no	0	0	control	before	0	0	1
1998	9829	2-Apr-98	2	7	6	4	22-Apr-98	22	1	male	3093728	adult	0	no	2	2	control	before	0	0	NA
1998	9829	2-Apr-98	2	7	6	4	24-Apr-98	24	3	female	3077465	adult	0	no	0	0	control	before	3	control_shortened	NA
1998	9829	2-Apr-98	2	7	6	4	24-Apr-98	24	3	male	3093728	adult	0	no	2	0.333	control	before	1	control_shortened	NA
1998	9829	2-Apr-98	2	7	6	4	27-Apr-98	27	6	female	3077465	adult	0	no	0	0	control	after	3	control_shortened	NA
1998	9829	2-Apr-98	2	7	6	4	27-Apr-98	27	6	male	3093728	adult	0	no	2	0.4	control	after	1	control_shortened	NA
1998	9829	2-Apr-98	2	7	6	4	30-Apr-98	30	9	female	3077465	adult	0	no	1	0.2	control	before	4	control_prolonged	NA
1998	9829	2-Apr-98	2	7	6	4	30-Apr-98	30	9	male	3093728	adult	0	no	5	1	control	before	2	control_prolonged	NA
1998	9829	2-Apr-98	2	7	6	4	4-May-98	34	13	female	3077465	adult	0	no	2	0.5	control	after	0	0	NA
1998	9829	2-Apr-98	2	7	6	4	4-May-98	34	13	male	3093728	adult	0	no	4	1	control	after	0	0	NA
1998	9829	2-Apr-98	2	7	6	4	6-May-98	36	15	female	3077465	adult	0	no	2	0.5	control	after	0	0	NA
1998	9829	2-Apr-98	2	7	6	4	6-May-98	36	15	male	3093728	adult	0	no	3	0.75	control	after	0	0	NA
1998	9829	2-Apr-98	2	7	6	4	8-May-98	38	17	female	3077465	adult	0	no	3	0.75	control	after	0	0	NA
1998	9829	2-Apr-98	2	7	6	4	8-May-98	38	17	male	3093728	adult	0	no	1	0.25	control	after	0	0	NA
1998	9830	4-May-98	34	6	6	4	29-Apr-98	29	6	female	3151401	juvenile	0	no	0	0	control	after	0	0	1
1998	9830	4-May-98	34	6	6	4	29-Apr-98	29	6	male	3101870	juvenile	0	no	2	0.333	control	after	0	0	NA
1998	9830	4-May-98	34	6	6	4	6-May-98	36	13	female	3151401	juvenile	0	no	3	0.75	control	after	0	0	NA
1998	9830	4-May-98	34	6	6	4	6-May-98	36	13	male	3101870	juvenile	0	no	8	2	control	after	0	0	NA
1998	9830	4-May-98	34	6	6	4	8-May-98	38	15	female	3151401	juvenile	0	no	0	0	control	after	0	0	NA
1998	9830	4-May-98	34	6	6	4	8-May-98	38	15	male	3101870	juvenile	0	no	4	1	control	after	0	0	NA
1998	9830	4-May-98	34	6	6	4	11-May-98	41	18	female	3151401	juvenile	0	no	4	1	control	after	0	0	NA
1998	9830	4-May-98	34	6	6	4	11-May-98	41	18	male	3101870	juvenile	0	no	4	1	control	after	0	0	NA
1998	9831	19-Apr-98	19	6	6	5	8-May-98	38	1	female	3101894	juvenile	0	no	0	0	control	before	0	0	1
1998	9831	19-Apr-98	19	6	6	5	8-May-98	38	1	male	3059963	adult	0	no	2	0.667	control	before	0	0	NA
1998	9831	19-Apr-98	19	6	6	5	11-May-98	41	4	female	3101894	juvenile	0	no	0	0	control	before	3	control_shortened	NA
1998	9831	19-Apr-98	19	6	6	5	11-May-98	41	4	male	3059963	adult	0	no	2	0.333	control	before	1	control_shortened	NA
1998	9831	19-Apr-98	19	6	6	5	13-May-98	43	6	female	3101894	juvenile	0	no	0	0	control	after	3	control_shortened	NA
1998	9831	19-Apr-98	19	6	6	5	13-May-98	43	6	male	3059963	adult	0	no	6	1	control	after	1	control_shortened	NA
1998	9831	19-Apr-98	19	6	6	5	15-May-98	45	8	female	3101894	juvenile	0	no	2	0.333	control	before	0	0	NA
1998	9831	19-Apr-98	19	6	6	5	15-May-98	45	8	male	3059963	adult	0	no	5	0.833	control	before	0	0	NA
1998	9831	19-Apr-98	19	6	6	5	18-May-98	48	11	female	3101894	juvenile	0	no	2	0.4	control	after	4	control_prolonged	NA
1998	9831	19-Apr-98	19	6	6	5	18-May-98	48	11	male	3059963	adult	0	no	5	1	control	after	2	control_prolonged	NA
1998	9831	19-Apr-98	19	6	6	5	20-May-98	50	13	female	3101894	juvenile	0	no	3	0.6	control	after	0	0	NA
1998	9831	19-Apr-98	19	6	6	5	20-May-98	50	13	male	3059963	adult	0	no	6	1.2	control	after	0	0	NA
1998	9831	19-Apr-98	19	6	6	5	22-May-98	52	15	female	3101894	juvenile	0	no	1	0.2	control	after	0	0	NA
1998	9831	19-Apr-98	19	6	6	5	22-May-98	52	15	male	3059963	adult	0	no	5	1	control	after	0	0	NA
1998	9831	19-Apr-98	19	6	6	5	22-May-98	52	18	female	3101894	juvenile	0	no	5	1	control	after	0	0	NA
1998	9831	19-Apr-98	19	6	6	5	25-May-98	55	18	male	3059963	adult	0	no	6	1.2	control	after	0	0	NA
1998	9832	7-Apr-98	7	8	5	4	29-Apr-98	29	3	helper	3101898	juvenile	1	yes	2	0.4	shortened	before	1	shortened	1
1998	9832	7-Apr-98	7	8	5	4	29-Apr-98	29	3	female	-/- 9832H	adult	1	yes	0	0	shortened	before	1	shortened	NA
1998	9832	7-Apr-98	7	8	5	4	29-Apr-98	29	3	male	3101802	adult	1	yes	2	0.4	shortened	before	1	shortened	NA
1998	9832	7-Apr-98	7	8	5	4	1-May-98	31	5	helper	3101898	juvenile	1	yes	3	0.6	shortened	before	1	shortened	NA
1998	9832	7-Apr-98	7	8	5	4	1-May-98	31	5	female	-/- 9832H	adult	1	yes	0	0	shortened	before	1	shortened	NA
1998	9832	7-Apr-98	7	8	5	4	1-May-98	31	5	male	3101802	adult	1	yes	2	0.4	shortened	before	1	shortened	NA
1998	9832	7-Apr-98	7	8	5	4	1-May-98	31	5	helper	3101898	juvenile	1	yes	5	1	shortened	after	1	shortened	NA
1998	9832	7-Apr-98	7	8	5	4	1-May-98	31	5	female	-/- 9832H	adult	1	yes	0	0	shortened	after	1	shortened	NA
1998	9832	7-Apr-98	7	8	5	4	1-May-98	31	5	male	3101802	adult	1	yes	3	0.6	shortened	after	1	shortened	NA
1998	9832	7-Apr-98	7	8	5	4	1-May-98	31	5	helper	3101898	juvenile	1	yes	2	0.4	shortened	after	1	shortened	NA
1998	9832	7-Apr-98	7	8	5	4	1-May-98	31	5	female	-/- 9832H	adult	1	yes	0	0	shortened	after	1	shortened	NA
1998	9832	7-Apr-98	7	8	5	4	1-May-98	31	5	male	3101802	adult	1	yes	4	0.8	shortened	after	1	shortened	NA
1998	9832	7-Apr-98	7	8	5	4	2-May-98	32	6	helper	3101898	juvenile	1	yes	4	0.8	shortened	after	1	shortened	NA
1998	9832	7-Apr-98	7	8	5	4	2-May-98	32	6	female	-/- 9832H	adult	1	yes	1	0.2	shortened	after	1	shortened	NA
1998	9832	7-Apr-98	7	8	5	4	2-May-98	32	6	male	3101802	adult	1	yes	3	0.6	shortened	after	1	shortened	NA
1998	9832	7-Apr-98	7	8	5	4	2-May-98	32	6	helper	3101898	juvenile	1	yes	3	0.6	shortened	after	1	shortened	NA
1998	9832	7-Apr-98	7	8	5	4	2-May-98	32	6	female	-/- 9832H	adult	1	yes	2	0.4	shortened	after	1	shortened	NA
1998	9832	7-Apr-98	7	8	5	4	2-May-98	32	6	male	3101802	adult	1	yes	4	0.8	shortened	after	1	shortened	NA
1998	9832	7-Apr-98	7	8	5	4	3-May-98	33	7	helper	3101898	juvenile	1	yes	5	1	shortened	after	1	shortened	NA
1998	9832	7-Apr-98	7	8	5	4	3-May-98	33	7	female	-/- 9832H	adult	1	yes	2	0.4	shortened	after	1	shortened	NA
1998	9832	7-Apr-98	7	8	5	4	3-May-98	33	7	male	3101802	adult	1	yes	2	0.4	shortened	after	1	shortened	NA
1998	9832	7-Apr-98	7	8	5	4	3-May-98	33	7	helper	3101898	juvenile	1	yes	3	0.6	shortened	after	1	shortened	NA
1998	9832	7-Apr-98	7	8	5	4	3-May-98	33	7	female	-/- 9832H	adult	1	yes	2	0.4	shortened	after	1	shortened	NA
1998	9832	7-Apr-98	7	8	5	4	3-May-98	33	7	male	3101802	adult	1	yes	2	0.4	shortened	after	1	shortened	NA
1998	9832	7-Apr-98	7	8	5	4	4-May-98	34	8	helper	3101898	juvenile	1	yes	0	0	shortened	after	1	shortened	NA
1998	9832	7-Apr-98	7	8	5	4	4-May-98	34	8	female	-/- 9832H	adult	1	yes	2	0.4	shortened	after	1	shortened	NA
1998	9832	7-Apr-98	7	8	5	4	4-May-98	34	8	male	3101802	adult	1	yes	0	0	shortened	after	1	shortened	NA
1998	9832	7-Apr-98	7	8	5	4	6-May-98	36	10	helper	3101898	juvenile	1	yes	1	0.25	shortened	after	0	shortened	NA
1998	9832	7-Apr-98	7	8	5	4	6-May-98	36	10	female	-/- 9832H	adult	1	yes	1	0.25	shortened	after	0	shortened	NA
1998	9832	7-Apr-98	7	8	5	4	6-May-98	36	10	male	3101802	adult	1	yes	3	0.75	shortened	after	0	shortened	NA
1998	9833	23-Apr-98	23	7	7	0	13-May-98	43	1	helper	-/t 9833A	adult	1	yes	0	0	control	before	0	0	1
1998	9833	23-Apr-98	23	7	7	0	13-May-98	43	1	female	3093883	adult	1	yes	0	0	control	before	0	0	NA
1998	9833	23-Apr-98	23	7	7	0	13-May-98	43	1	male	3093742	adult	1	yes	1	0.25	control	before	0	0	NA
1998	9833	23-Apr-98	23	7	7	0	13-May-98	43	1	helper	-/t 9833A	adult	1	yes	1	0.25	control	before	0	0	NA
1998	9833	23-Apr-98	23	7	7	0	13-May-98	43	1	female	3093883	adult	1	yes	0	0	control	before	0	0	NA
1998	9833	23-Apr-98	23	7	7	0	13-May-98	43	1	male	3093742	adult	1	yes	1	0.25	control	before	0	0	NA
1998	9833	23-Apr-98	23	7	7	0	15-May-98	45	3	helper	-/t 9833A	adult	1	yes	1	0.143	control	before	1	control_shortened	NA
1998	9833	23-Apr-98	23	7	7	0	15-May-98	45	3	female	3093883	adult	1	yes	0	0	control	before	3	control_shortened	NA
1998	9833	23-Apr-98	23	7	7	0	15-May-98	45	3	male	3093742	adult	1	yes	2	0.286	control	before	1	control_shortened	NA
1998	9833	23-Apr-98	23	7	7	0	15-May-98	45	3	helper	-/t 9833A	adult	1	yes	0	0	control	before	1	control_shortened	NA
1998	9833	23-Apr-98	23	7	7	0	15-May-98	45	3	female	3093883	adult	1	yes	0	0	control	before	3	control_shortened	NA
1998	9833	23-Apr-98	23	7	7	0	15-May-98	45	3	male	3093742	adult	1	yes	2	0.286	control	before	1	control_shortened	NA
1998	9833	23-Apr-98	23	7	7	0	18-May-98	48	6	helper	-/t 9833A	adult	1	yes	0	0	control	after	1	control_shortened	NA
1998	9833	23-Apr-98	23	7	7	0	18-May-98	48	6	female	3093883	adult	1	yes	2	0.333	control	after	3	control_shortened	NA
1998	9833	23-Apr-98	23	7	7	0	18-May-98	48	6	male	3093742	adult	1	yes	3	0.5	control	after	1	control_shortened	NA
1998	9834	9-Apr-98	9	6	6	5	30-Apr-98	30	2	female	3093733	adult	0	no	0	0	control	before	0	0	1
1998	9834	9-Apr-98	9	6	6	5	30-Apr-98	30	2	male	3093893	adult	0	no	3	0.5	control	before	0	0	NA
1998	9834	9-Apr-98	9	6	6	5	3-May-98	33	5	female	3093733	adult	0	no	2	0.333	control	after	3	control_shortened	NA
1998	9834	9-Apr-98	9	6	6	5	3-May-98	33	5	male	3093893	adult	0	no	2	0.333	control	after	1	control_shortened	NA
1998	9834	9-Apr-98	9	6	6	5	6-May-98	36	8	female	3093733	adult	0	no	2	0.333	control	before	0	0	NA
1998	9834	9-Apr-98	9	6	6	5	6-May-98	36	8	male	3093893	adult	0	no	3	0.5	control	before	0	0	NA
1998	9834	9-Apr-98	9	6	6	5	8-May-98	38	10	female	3093733	adult	0	no	2	0.4	control	before	4	control_prolonged	NA
1998	9834	9-Apr-98	9	6	6	5	8-May-98	38	10	male	3093893	adult	0	no	2	0.4	control	before	2	control_prolonged	NA
1998	9834	9-Apr-98	9	6	6	5	8-May-98	38	10	female	3093733	adult	0	no	1	0.2	control	before	4	control_prolonged	NA
1998	9834	9-Apr-98	9	6	6	5	8-May-98	38	10	male	3093893	adult	0	no	4	0.8	control	before	2	control_prolonged	NA
1998	9834	9-Apr-98	9	6	6	5	11-May-98	41	13	female	3093733	adult	0	no	0	0	control	after	0	0	NA
1998	9834	9-Apr-98	9	6	6	5	11-May-98	41	13	male	3093893	adult	0	no	1	0.2	control	after	0	0	NA
1998	9834	9-Apr-98	9	6	6	5	11-May-98	41	13	female	3093733	adult	0	no	1	0.2	control	after	0	0	NA
1998	9834	9-Apr-98	9	6	6	5	11-May-98	41	13	male	3093893	adult	0	no	8	1.6	control	after	0	0	NA
1998	9834	9-Apr-98	9	6	6	5	13-May-98	43	15	female	3093733	adult	0	no	0	0	control	after	0	0	NA
1998	9834	9-Apr-98	9	6	6	5	13-May-98	43	15	male	3093893	adult	0	no	1	0.2	control	after	0	0	NA
1998	9834	9-Apr-98	9	6	6	5	13-May-98	43	15	helper	3101583	adult	1	yes	5	1	control	after	0	0	NA
1998	9834	9-Apr-98	9	6	6	5	13-May-98	43	15	female	3093733	adult	1	yes	0	0	control	after	0	0	NA
1998	9834	9-Apr-98	9	6	6	5	13-May-98	43	15	male	3093893	adult	1	yes	3	0.6	control	after	0	0	NA
1998	9835	18-Apr-98	18	7	6	0	13-May-98	43	6	female	3101891	juvenile	0	no	0	0	control	after	3	control_shortened	1
1998	9835	18-Apr-98	18	7	6	0	13-May-98	43	6	male	3077480	juvenile	0	no	2	1	control	after	1	control_shortened	NA
1998	9835	18-Apr-98	18	7	6	0	15-May-98	45	8	female	3101891	juvenile	0	no	0	0	control	before	0	0	NA
1998	9835	18-Apr-98	18	7	6	0	15-May-98	45	8	male	3077480	juvenile	0	no	1	0.5	control	before	0	0	NA
1998	9835	18-Apr-98	18	7	6	0	18-May-98	48	11	female	3101891	juvenile	0	no	0	0	control	after	4	control_prolonged	NA
1998	9835	18-Apr-98	18	7	6	0	18-May-98	48	11	male	3077480	juvenile	0	no	1	0.5	control	after	2	control_prolonged	NA
1998	9836	29-Apr-98	29	6	5	0	18-May-98	48	1	female	3077471	adult	0	no	0	0	control	before	0	0	1
1998	9836	29-Apr-98	29	6	5	0	18-May-98	48	1	male	3059974	adult	0	no	3	0.75	control	before	0	0	NA
1998	9836	29-Apr-98	29	6	5	0	20-May-98	50	3	female	3077471	adult	0	no	0	0	control	before	3	control_shortened	NA
1998	9836	29-Apr-98	29	6	5	0	20-May-98	50	3	male	3059974	adult	0	no	2	0.5	control	before	1	control_shortened	NA
1998	9836	29-Apr-98	29	6	5	0	22-May-98	52	5	female	3077471	adult	0	no	2	1	control	after	3	control_shortened	NA
1998	9836	29-Apr-98	29	6	5	0	22-May-98	52	5	male	3059974	adult	0	no	0	0	control	after	1	control_shortened	NA
1998	9836	29-Apr-98	29	6	5	0	22-May-98	52	5	female	3077471	adult	0	no	3	1.5	control	after	3	control_shortened	NA
1998	9836	29-Apr-98	29	6	5	0	22-May-98	52	5	male	3059974	adult	0	no	2	1	control	after	1	control_shortened	NA
1998	9842	21-May-98	51	6	6	0	10-Jun-98	71	3	female	3093881	adult	0	no	0	0	control	before	3	control_shortened	1
1998	9842	21-May-98	51	6	6	0	10-Jun-98	71	3	male	3102055	adult	0	no	1	0.2	control	before	1	control_shortened	NA
1998	9842	21-May-98	51	6	6	0	12-Jun-98	73	5	female	3093881	adult	0	no	0	0	control	after	3	control_shortened	NA
1998	9842	21-May-98	51	6	6	0	12-Jun-98	73	5	male	3102055	adult	0	no	2	0.333	control	after	1	control_shortened	NA
1998	9842	21-May-98	51	6	6	0	15-Jun-98	76	8	helper	3151424	juvenile	1	yes	2	0.667	control	before	0	0	NA
1998	9842	21-May-98	51	6	6	0	15-Jun-98	76	8	female	3093881	adult	1	yes	0	0	control	before	0	0	NA
1998	9842	21-May-98	51	6	6	0	15-Jun-98	76	8	male	3102055	adult	1	yes	2	0.667	control	before	0	0	NA
1998	9842	21-May-98	51	6	6	0	17-Jun-98	78	10	helper	3151424	juvenile	1	yes	0	0	control	before	2	control_prolonged	NA
1998	9842	21-May-98	51	6	6	0	17-Jun-98	78	10	female	3093881	adult	1	yes	3	1	control	before	4	control_prolonged	NA
1998	9842	21-May-98	51	6	6	0	17-Jun-98	78	10	male	3102055	adult	1	yes	1	0.333	control	before	2	control_prolonged	NA
1998	9842	21-May-98	51	6	6	0	19-Jun-98	80	12	helper	3151424	juvenile	1	yes	0	0	control	after	2	control_prolonged	NA
1998	9842	21-May-98	51	6	6	0	19-Jun-98	80	12	female	3093881	adult	1	yes	2	2	control	after	4	control_prolonged	NA
1998	9842	21-May-98	51	6	6	0	19-Jun-98	80	12	male	3102055	adult	1	yes	0	0	control	after	2	control_prolonged	NA
1998	9843	19-May-98	49	5	4	3	8-Jun-98	69	3	female	3101900	juvenile	0	no	2	0.667	control	before	3	control_shortened	1
1998	9843	19-May-98	49	5	4	3	8-Jun-98	69	3	male	3101803	juvenile	0	no	1	0.333	control	before	1	control_shortened	NA
1998	9843	19-May-98	49	5	4	3	10-Jun-98	71	5	female	3101900	juvenile	0	no	0	0	control	after	3	control_shortened	NA
1998	9843	19-May-98	49	5	4	3	10-Jun-98	71	5	male	3101803	juvenile	0	no	2	0.5	control	after	1	control_shortened	NA
1998	9843	19-May-98	49	5	4	3	12-Jun-98	73	7	female	3101900	juvenile	0	no	0	0	control	after	0	0	NA
1998	9843	19-May-98	49	5	4	3	12-Jun-98	73	7	male	3101803	juvenile	0	no	3	0.75	control	after	0	0	NA
1998	9843	19-May-98	49	5	4	3	15-Jun-98	76	10	female	3101900	juvenile	0	no	2	0.667	control	before	4	control_prolonged	NA
1998	9843	19-May-98	49	5	4	3	15-Jun-98	76	10	male	3101803	juvenile	0	no	5	1.667	control	before	2	control_prolonged	NA
1998	9843	19-May-98	49	5	4	3	17-Jun-98	78	12	female	3101900	juvenile	0	no	1	0.333	control	after	4	control_prolonged	NA
1998	9843	19-May-98	49	5	4	3	17-Jun-98	78	12	male	3101803	juvenile	0	no	3	1	control	after	2	control_prolonged	NA
1998	9843	19-May-98	49	5	4	3	19-Jun-98	80	14	female	3101900	juvenile	0	no	0	0	control	0	0	0	NA
1998	9843	19-May-98	49	5	4	3	19-Jun-98	80	14	male	3101803	juvenile	0	no	2	0.667	control	0	0	0	NA
1998	9843	19-May-98	49	5	4	3	22-Jun-98	83	17	female	3101900	juvenile	0	no	0	0	control	0	0	0	NA
1998	9843	19-May-98	49	5	4	3	22-Jun-98	83	17	male	3101803	juvenile	0	no	0	0	control	0	0	0	NA
1998	9846	26-May-98	56	6	2	1	17-Jun-98	78	3	female	3093883	adult	0	no	0	0	control	before	3	control_shortened	1
1998	9846	26-May-98	56	6	2	1	17-Jun-98	78	3	male	3093742	adult	0	no	2	2	control	before	1	control_shortened	NA
1998	9846	26-May-98	56	6	2	1	19-Jun-98	80	5	female	3093883	adult	0	no	0	0	control	after	3	control_shortened	NA
1998	9846	26-May-98	56	6	2	1	19-Jun-98	80	5	male	3093742	adult	0	no	0	0	control	after	1	control_shortened	NA
1998	9846	26-May-98	56	6	2	1	22-Jun-98	83	8	female	3093883	adult	0	no	0	0	control	before	0	0	NA
1998	9846	26-May-98	56	6	2	1	22-Jun-98	83	8	male	3093742	adult	0	no	1	1	control	before	0	0	NA
1998	9846	26-May-98	56	6	2	1	24-Jun-98	85	10	female	3093883	adult	0	no	0	0	control	before	4	control_prolonged	NA
1998	9846	26-May-98	56	6	2	1	24-Jun-98	85	10	male	3093742	adult	0	no	2	2	control	before	2	control_prolonged	NA
1998	9846	26-May-98	56	6	2	1	24-Jun-98	85	10	female	3093883	adult	0	no	0	0	control	before	4	control_prolonged	NA
1998	9846	26-May-98	56	6	2	1	24-Jun-98	85	10	male	3093742	adult	0	no	2	2	control	before	2	control_prolonged	NA
1998	9846	26-May-98	56	6	2	1	29-Jun-98	90	15	female	3093883	adult	0	no	0	0	control	0	0	0	NA
1998	9846	26-May-98	56	6	2	1	29-Jun-98	90	15	male	3093742	adult	0	no	1	1	control	0	0	0	NA
1998	9846	26-May-98	56	6	2	1	1-Jul-98	92	17	female	3093883	adult	0	no	0	0	control	0	0	0	NA
1998	9846	26-May-98	56	6	2	1	1-Jul-98	92	17	male	3093742	adult	0	no	2	2	control	0	0	0	NA
1998	9846	26-May-98	56	6	2	1	3-Jul-98	94	19	female	3093883	adult	0	no	0	0	control	0	0	0	NA
1998	9846	26-May-98	56	6	2	1	3-Jul-98	94	19	male	3093742	adult	0	no	2	2	control	0	0	0	NA
1998	9849	28-May-98	58	5	2	1	19-Jun-98	80	3	female	3077463	adult	0	no	0	0	control	before	3	control_shortened	1
1998	9849	28-May-98	58	5	2	1	19-Jun-98	80	3	male	3101898	juvenile	0	no	0	0	control	before	1	control_shortened	NA
1998	9849	28-May-98	58	5	2	1	22-Jun-98	83	6	female	3077463	adult	0	no	1	1	control	after	3	control_shortened	NA
1998	9849	28-May-98	58	5	2	1	22-Jun-98	83	6	male	3101898	juvenile	0	no	3	3	control	after	1	control_shortened	NA
1998	9849	28-May-98	58	5	2	1	24-Jun-98	85	8	female	3077463	adult	0	no	1	1	control	before	0	0	NA
1998	9849	28-May-98	58	5	2	1	24-Jun-98	85	8	male	3101898	juvenile	0	no	1	1	control	before	0	0	NA
1998	9849	28-May-98	58	5	2	1	26-Jun-98	87	10	female	3077463	adult	0	no	2	2	control	before	4	control_prolonged	NA
1998	9849	28-May-98	58	5	2	1	26-Jun-98	87	10	male	3101898	juvenile	0	no	2	2	control	before	2	control_prolonged	NA
1998	9849	28-May-98	58	5	2	1	1-Jul-98	92	15	helper	3101532	adult	1	yes	1	1	control	0	0	0	NA
1998	9849	28-May-98	58	5	2	1	1-Jul-98	92	15	female	3077463	adult	1	yes	1	1	control	0	0	0	NA
1998	9849	28-May-98	58	5	2	1	1-Jul-98	92	15	male	3101898	juvenile	1	yes	1	1	control	0	0	0	NA
1998	9849	28-May-98	58	5	2	1	3-Jul-98	94	17	helper	3101532	adult	2	yes	1	1	control	0	0	0	NA
1998	9849	28-May-98	58	5	2	1	3-Jul-98	94	17	helper	3101802	adult	2	yes	2	2	control	0	0	0	NA
1998	9849	28-May-98	58	5	2	1	3-Jul-98	94	17	female	3077463	adult	2	yes	1	1	control	0	0	0	NA
1998	9849	28-May-98	58	5	2	1	3-Jul-98	94	17	male	3101898	juvenile	2	yes	0	0	control	0	0	0	NA
1999	9901	13-Apr-99	13	7	5	0	7-May-99	37	4	female	3093883	adult	0	no	0	0	shortened	before	1	shortened	1
1999	9901	13-Apr-99	13	7	5	0	7-May-99	37	4	male	3093742	adult	0	no	2	0.333	shortened	before	1	shortened	NA
1999	9901	13-Apr-99	13	7	5	0	7-May-99	37	4	female	3093883	adult	0	no	0	0	shortened	before	1	shortened	NA
1999	9901	13-Apr-99	13	7	5	0	7-May-99	37	4	male	3093742	adult	0	no	1	0.167	shortened	before	1	shortened	NA
1999	9901	13-Apr-99	13	7	5	0	7-May-99	37	4	female	3093883	adult	0	no	1	0.2	shortened	after	1	shortened	NA
1999	9901	13-Apr-99	13	7	5	0	7-May-99	37	4	male	3093742	adult	0	no	5	1	shortened	after	1	shortened	NA
1999	9901	13-Apr-99	13	7	5	0	7-May-99	37	4	female	3093883	adult	0	no	0	0	shortened	after	1	shortened	NA
1999	9901	13-Apr-99	13	7	5	0	7-May-99	37	4	male	3093742	adult	0	no	4	0.8	shortened	after	1	shortened	NA
1999	9902	5-Apr-99	5	7	7	6	26-Apr-99	26	3	helper	t/- 9902A	adult	1	yes	1	0.143	prolonged	before	0	prolonged	1
1999	9902	5-Apr-99	5	7	7	6	26-Apr-99	26	3	female	3059985	adult	1	yes	0	0	prolonged	before	0	prolonged	NA
1999	9902	5-Apr-99	5	7	7	6	26-Apr-99	26	3	male	3059986	adult	1	yes	2	0.286	prolonged	before	0	prolonged	NA
1999	9902	5-Apr-99	5	7	7	6	27-Apr-99	27	4	helper	t/- 9902A	adult	1	yes	0	0	prolonged	before	0	prolonged	NA
1999	9902	5-Apr-99	5	7	7	6	27-Apr-99	27	4	female	3059985	adult	1	yes	0	0	prolonged	before	0	prolonged	NA
1999	9902	5-Apr-99	5	7	7	6	27-Apr-99	27	4	male	3059986	adult	1	yes	2	0.286	prolonged	before	0	prolonged	NA
1999	9902	5-Apr-99	5	7	7	6	27-Apr-99	27	4	helper	t/- 9902A	adult	1	yes	0	0	prolonged	before	0	prolonged	NA
1999	9902	5-Apr-99	5	7	7	6	27-Apr-99	27	4	female	3059985	adult	1	yes	1	0.143	prolonged	before	0	prolonged	NA
1999	9902	5-Apr-99	5	7	7	6	27-Apr-99	27	4	male	3059986	adult	1	yes	1	0.143	prolonged	before	0	prolonged	NA
1999	9902	5-Apr-99	5	7	7	6	28-Apr-99	28	5	helper	t/- 9902A	adult	1	yes	0	0	prolonged	before	0	prolonged	NA
1999	9902	5-Apr-99	5	7	7	6	28-Apr-99	28	5	female	3059985	adult	1	yes	0	0	prolonged	before	0	prolonged	NA
1999	9902	5-Apr-99	5	7	7	6	28-Apr-99	28	5	male	3059986	adult	1	yes	2	0.286	prolonged	before	0	prolonged	NA
1999	9902	5-Apr-99	5	7	7	6	30-Apr-99	30	7	helper	t/- 9902A	adult	1	yes	1	0.167	prolonged	before	2	prolonged	NA
1999	9902	5-Apr-99	5	7	7	6	30-Apr-99	30	7	female	3059985	adult	1	yes	1	0.167	prolonged	before	2	prolonged	NA
1999	9902	5-Apr-99	5	7	7	6	30-Apr-99	30	7	male	3059986	adult	1	yes	3	0.5	prolonged	before	2	prolonged	NA
1999	9902	5-Apr-99	5	7	7	6	3-May-99	33	10	helper	t/- 9902A	adult	2	yes	1	0.167	prolonged	before	2	prolonged	NA
1999	9902	5-Apr-99	5	7	7	6	3-May-99	33	10	helper	3101598	adult	2	yes	1	0.167	prolonged	before	2	prolonged	NA
1999	9902	5-Apr-99	5	7	7	6	3-May-99	33	10	female	3059985	adult	2	yes	0	0	prolonged	before	2	prolonged	NA
1999	9902	5-Apr-99	5	7	7	6	3-May-99	33	10	male	3059986	adult	2	yes	2	0.333	prolonged	before	2	prolonged	NA
1999	9902	5-Apr-99	5	7	7	6	3-May-99	33	10	helper	t/- 9902A	adult	2	yes	0	0	prolonged	after	2	prolonged	NA
1999	9902	5-Apr-99	5	7	7	6	3-May-99	33	10	helper	3101598	adult	2	yes	0	0	prolonged	after	2	prolonged	NA
1999	9902	5-Apr-99	5	7	7	6	3-May-99	33	10	female	3059985	adult	2	yes	0	0	prolonged	after	2	prolonged	NA
1999	9902	5-Apr-99	5	7	7	6	3-May-99	33	10	male	3059986	adult	2	yes	0	0	prolonged	after	2	prolonged	NA
1999	9902	5-Apr-99	5	7	7	6	3-May-99	33	10	helper	t/- 9902A	adult	2	yes	0	0	prolonged	after	2	prolonged	NA
1999	9902	5-Apr-99	5	7	7	6	3-May-99	33	10	helper	3101598	adult	2	yes	0	0	prolonged	after	2	prolonged	NA
1999	9902	5-Apr-99	5	7	7	6	3-May-99	33	10	female	3059985	adult	2	yes	0	0	prolonged	after	2	prolonged	NA
1999	9902	5-Apr-99	5	7	7	6	3-May-99	33	10	male	3059986	adult	2	yes	0	0	prolonged	after	2	prolonged	NA
1999	9902	5-Apr-99	5	7	7	6	5-May-99	35	12	helper	t/- 9902A	adult	2	yes	0	0	prolonged	after	2	prolonged	NA
1999	9902	5-Apr-99	5	7	7	6	5-May-99	35	12	helper	3101598	adult	2	yes	2	0.333	prolonged	after	2	prolonged	NA
1999	9902	5-Apr-99	5	7	7	6	5-May-99	35	12	female	3059985	adult	2	yes	0	0	prolonged	after	2	prolonged	NA
1999	9902	5-Apr-99	5	7	7	6	5-May-99	35	12	male	3059986	adult	2	yes	1	0.167	prolonged	after	2	prolonged	NA
1999	9902	5-Apr-99	5	7	7	6	7-May-99	37	14	helper	t/- 9902A	adult	3	yes	0	0	prolonged	after	0	prolonged	NA
1999	9902	5-Apr-99	5	7	7	6	7-May-99	37	14	helper	3101598	adult	3	yes	1	0.167	prolonged	after	0	prolonged	NA
1999	9902	5-Apr-99	5	7	7	6	7-May-99	37	14	helper	3151440	juvenile	3	yes	1	0.167	prolonged	after	0	prolonged	NA
1999	9902	5-Apr-99	5	7	7	6	7-May-99	37	14	female	3059985	adult	3	yes	0	0	prolonged	after	0	prolonged	NA
1999	9902	5-Apr-99	5	7	7	6	7-May-99	37	14	male	3059986	adult	3	yes	2	0.333	prolonged	after	0	prolonged	NA
1999	9902	5-Apr-99	5	7	7	6	10-May-99	40	17	helper	t/- 9902A	adult	3	yes	0	0	prolonged	after	0	prolonged	NA
1999	9902	5-Apr-99	5	7	7	6	10-May-99	40	17	helper	3151440	juvenile	3	yes	4	0.667	prolonged	after	0	prolonged	NA
1999	9902	5-Apr-99	5	7	7	6	10-May-99	40	17	helper	3101598	adult	3	yes	1	0.167	prolonged	after	0	prolonged	NA
1999	9902	5-Apr-99	5	7	7	6	10-May-99	40	17	female	3059985	adult	3	yes	2	0.333	prolonged	after	0	prolonged	NA
1999	9902	5-Apr-99	5	7	7	6	10-May-99	40	17	male	3059986	adult	3	yes	3	0.5	prolonged	after	0	prolonged	NA
1999	9902	5-Apr-99	5	7	7	6	12-May-99	42	19	helper	t/- 9902A	adult	3	yes	0	0	prolonged	after	0	prolonged	NA
1999	9902	5-Apr-99	5	7	7	6	12-May-99	42	19	helper	3151440	juvenile	3	yes	3	0.5	prolonged	after	0	prolonged	NA
1999	9902	5-Apr-99	5	7	7	6	12-May-99	42	19	helper	3101598	adult	3	yes	1	0.167	prolonged	after	0	prolonged	NA
1999	9902	5-Apr-99	5	7	7	6	12-May-99	42	19	female	3059985	adult	3	yes	2	0.333	prolonged	after	0	prolonged	NA
1999	9902	5-Apr-99	5	7	7	6	12-May-99	42	19	male	3059986	adult	3	yes	3	0.5	prolonged	after	0	prolonged	NA
1999	9902	5-Apr-99	5	7	7	6	13-May-99	43	20	helper	t/- 9902A	adult	3	yes	0	0	prolonged	after	0	prolonged	NA
1999	9902	5-Apr-99	5	7	7	6	13-May-99	43	20	helper	3101598	adult	3	yes	0	0	prolonged	after	0	prolonged	NA
1999	9902	5-Apr-99	5	7	7	6	13-May-99	43	20	helper	3151440	juvenile	3	yes	1	0.167	prolonged	after	0	prolonged	NA
1999	9902	5-Apr-99	5	7	7	6	13-May-99	43	20	female	3059985	adult	3	yes	1	0.167	prolonged	after	0	prolonged	NA
1999	9902	5-Apr-99	5	7	7	6	13-May-99	43	20	male	3059986	adult	3	yes	2	0.333	prolonged	after	0	prolonged	NA
1999	9902	5-Apr-99	5	7	7	6	13-May-99	43	20	helper	t/- 9902A	adult	3	yes	0	0	prolonged	after	0	prolonged	NA
1999	9902	5-Apr-99	5	7	7	6	13-May-99	43	20	helper	3151440	juvenile	3	yes	3	0.5	prolonged	after	0	prolonged	NA
1999	9902	5-Apr-99	5	7	7	6	13-May-99	43	20	helper	3101598	adult	3	yes	0	0	prolonged	after	0	prolonged	NA
1999	9902	5-Apr-99	5	7	7	6	13-May-99	43	20	female	3059985	adult	3	yes	2	0.333	prolonged	after	0	prolonged	NA
1999	9902	5-Apr-99	5	7	7	6	13-May-99	43	20	male	3059986	adult	3	yes	1	0.167	prolonged	after	0	prolonged	NA
1999	9902	5-Apr-99	5	7	7	6	14-May-99	44	21	helper	t/- 9902A	adult	3	yes	0	0	prolonged	after	0	prolonged	NA
1999	9902	5-Apr-99	5	7	7	6	14-May-99	44	21	helper	3101598	adult	3	yes	0	0	prolonged	after	0	prolonged	NA
1999	9902	5-Apr-99	5	7	7	6	14-May-99	44	21	helper	3151440	juvenile	3	yes	3	0.5	prolonged	after	0	prolonged	NA
1999	9902	5-Apr-99	5	7	7	6	14-May-99	44	21	female	3059985	adult	3	yes	2	0.333	prolonged	after	0	prolonged	NA
1999	9902	5-Apr-99	5	7	7	6	14-May-99	44	21	male	3059986	adult	3	yes	1	0.167	prolonged	after	0	prolonged	NA
1999	9904	8-Apr-99	8	7	7	0	30-Apr-99	30	4	female	3151402	adult	0	no	0	0	control	before	3	control_shortened	1
1999	9904	8-Apr-99	8	7	7	0	30-Apr-99	30	4	male	3101831	adult	0	no	2	0.286	control	before	1	control_shortened	NA
1999	9904	8-Apr-99	8	7	7	0	30-Apr-99	30	4	female	3151402	adult	0	no	1	0.143	control	before	3	control_shortened	NA
1999	9904	8-Apr-99	8	7	7	0	30-Apr-99	30	4	male	3101831	adult	0	no	3	0.429	control	before	1	control_shortened	NA
1999	9905	13-Apr-99	13	5	5	4	30-Apr-99	30	1	female	-/- 9905H	adult	0	no	0	0	control	before	0	0	1
1999	9905	13-Apr-99	13	5	5	4	30-Apr-99	30	1	male	3151469	adult	0	no	0	0	control	before	0	0	NA
1999	9905	13-Apr-99	13	5	5	4	5-May-99	35	6	female	-/- 9905H	adult	0	no	0	0	control	after	3	control_shortened	NA
1999	9905	13-Apr-99	13	5	5	4	5-May-99	35	6	male	3151469	adult	0	no	2	0.4	control	after	1	control_shortened	NA
1999	9905	13-Apr-99	13	5	5	4	7-May-99	37	8	helper	3167131	adult	1	yes	1	0.25	control	before	0	0	NA
1999	9905	13-Apr-99	13	5	5	4	7-May-99	37	8	female	-/- 9905H	adult	1	yes	2	0.5	control	before	0	0	NA
1999	9905	13-Apr-99	13	5	5	4	7-May-99	37	8	male	3151469	adult	1	yes	1	0.25	control	before	0	0	NA
1999	9905	13-Apr-99	13	5	5	4	10-May-99	40	11	helper	3167131	adult	1	yes	1	0.25	control	after	2	control_prolonged	NA
1999	9905	13-Apr-99	13	5	5	4	10-May-99	40	11	female	-/- 9905H	adult	1	yes	2	0.5	control	after	4	control_prolonged	NA
1999	9905	13-Apr-99	13	5	5	4	10-May-99	40	11	male	3151469	adult	1	yes	3	0.75	control	after	2	control_prolonged	NA
1999	9905	13-Apr-99	13	5	5	4	12-May-99	42	13	helper	3167131	adult	1	yes	1	0.25	control	0	0	0	NA
1999	9905	13-Apr-99	13	5	5	4	12-May-99	42	13	female	-/- 9905H	adult	1	yes	0	0	control	0	0	0	NA
1999	9905	13-Apr-99	13	5	5	4	12-May-99	42	13	male	3151469	adult	1	yes	3	0.75	control	0	0	0	NA
1999	9905	13-Apr-99	13	5	5	4	14-May-99	44	15	helper	3167131	adult	1	yes	2	0.5	control	0	0	0	NA
1999	9905	13-Apr-99	13	5	5	4	14-May-99	44	15	female	-/- 9905H	adult	1	yes	6	1.5	control	0	0	0	NA
1999	9905	13-Apr-99	13	5	5	4	14-May-99	44	15	male	3151469	adult	1	yes	4	1	control	0	0	0	NA
1999	9907	8-Apr-99	8	7	6	0	30-Apr-99	30	4	female	3167135	adult	0	no	1	0.167	control	before	3	control_shortened	1
1999	9907	8-Apr-99	8	7	6	0	30-Apr-99	30	4	male	3101568	adult	0	no	2	0.333	control	before	1	control_shortened	NA
1999	9907	8-Apr-99	8	7	6	0	30-Apr-99	30	4	female	3167135	adult	0	no	0	0	control	before	3	control_shortened	NA
1999	9907	8-Apr-99	8	7	6	0	30-Apr-99	30	4	male	3101568	adult	0	no	1	0.167	control	before	1	control_shortened	NA
1999	9907	8-Apr-99	8	7	6	0	5-May-99	35	9	female	3167135	adult	0	no	2	0.4	control	before	4	control_prolonged	NA
1999	9907	8-Apr-99	8	7	6	0	5-May-99	35	9	male	3101568	adult	0	no	4	0.8	control	before	2	control_prolonged	NA
1999	9907	8-Apr-99	8	7	6	0	7-May-99	37	11	female	3167135	adult	0	no	1	0.2	control	after	4	control_prolonged	NA
1999	9907	8-Apr-99	8	7	6	0	7-May-99	37	11	male	3101568	adult	0	no	3	0.6	control	after	2	control_prolonged	NA
1999	9910	12-Apr-99	12	6	6	6	5-May-99	35	3	female	3093771	adult	0	no	0	0	control	before	3	control_shortened	1
1999	9910	12-Apr-99	12	6	6	6	5-May-99	35	3	male	3093728	adult	0	no	4	0.667	control	before	1	control_shortened	NA
1999	9910	12-Apr-99	12	6	6	6	6-May-99	36	4	female	3093771	adult	0	no	0	0	control	before	3	control_shortened	NA
1999	9910	12-Apr-99	12	6	6	6	6-May-99	36	4	male	3093728	adult	0	no	3	0.5	control	before	1	control_shortened	NA
1999	9910	12-Apr-99	12	6	6	6	6-May-99	36	4	female	3093771	adult	0	no	0	0	control	before	3	control_shortened	NA
1999	9910	12-Apr-99	12	6	6	6	6-May-99	36	4	male	3093728	adult	0	no	2	0.333	control	before	1	control_shortened	NA
1999	9910	12-Apr-99	12	6	6	6	7-May-99	37	5	female	3093771	adult	0	no	0	0	control	after	3	control_shortened	NA
1999	9910	12-Apr-99	12	6	6	6	7-May-99	37	5	male	3093728	adult	0	no	3	0.5	control	after	1	control_shortened	NA
1999	9910	12-Apr-99	12	6	6	6	10-May-99	40	8	female	3093771	adult	0	no	0	0	control	before	0	0	NA
1999	9910	12-Apr-99	12	6	6	6	10-May-99	40	8	male	3093728	adult	0	no	5	0.833	control	before	0	0	NA
1999	9910	12-Apr-99	12	6	6	6	12-May-99	42	10	female	3093771	adult	0	no	1	0.167	control	before	4	control_prolonged	NA
1999	9910	12-Apr-99	12	6	6	6	12-May-99	42	10	male	3093728	adult	0	no	4	0.667	control	before	2	control_prolonged	NA
1999	9910	12-Apr-99	12	6	6	6	14-May-99	44	12	female	3093771	adult	0	no	0	0	control	after	4	control_prolonged	NA
1999	9910	12-Apr-99	12	6	6	6	14-May-99	44	12	male	3093728	adult	0	no	4	0.667	control	after	2	control_prolonged	NA
1999	9911	7-Apr-99	7	7	7	6	28-Apr-99	28	2	female	3167139	adult	0	no	0	0	control	before	0	0	1
1999	9911	7-Apr-99	7	7	7	6	28-Apr-99	28	2	male	3167133	adult	0	no	2	0.333	control	before	0	0	NA
1999	9911	7-Apr-99	7	7	7	6	30-Apr-99	30	4	female	3167139	adult	0	no	0	0	control	before	3	control_shortened	NA
1999	9911	7-Apr-99	7	7	7	6	30-Apr-99	30	4	male	3167133	adult	0	no	3	0.429	control	before	1	control_shortened	NA
1999	9911	7-Apr-99	7	7	7	6	30-Apr-99	30	4	female	3167139	adult	0	no	0	0	control	before	3	control_shortened	NA
1999	9911	7-Apr-99	7	7	7	6	30-Apr-99	30	4	male	3167133	adult	0	no	3	0.429	control	before	1	control_shortened	NA
1999	9911	7-Apr-99	7	7	7	6	3-May-99	33	7	female	3167139	adult	0	no	3	0.5	control	after	0	0	NA
1999	9911	7-Apr-99	7	7	7	6	3-May-99	33	7	male	3167133	adult	0	no	4	0.667	control	after	0	0	NA
1999	9911	7-Apr-99	7	7	7	6	5-May-99	35	9	female	3167139	adult	0	no	3	0.5	control	before	4	control_prolonged	NA
1999	9911	7-Apr-99	7	7	7	6	5-May-99	35	9	male	3167133	adult	0	no	6	1	control	before	2	control_prolonged	NA
1999	9911	7-Apr-99	7	7	7	6	7-May-99	37	11	female	3167139	adult	0	no	2	0.333	control	after	4	control_prolonged	NA
1999	9911	7-Apr-99	7	7	7	6	7-May-99	37	11	male	3167133	adult	0	no	3	0.5	control	after	2	control_prolonged	NA
1999	9911	7-Apr-99	7	7	7	6	10-May-99	40	14	female	3167139	adult	0	no	3	0.5	control	0	0	0	NA
1999	9911	7-Apr-99	7	7	7	6	10-May-99	40	14	male	3167133	adult	0	no	4	0.667	control	0	0	0	NA
1999	9911	7-Apr-99	7	7	7	6	10-May-99	40	14	female	3167139	adult	0	no	7	1.167	control	0	0	0	NA
1999	9911	7-Apr-99	7	7	7	6	10-May-99	40	14	male	3167133	adult	0	no	5	0.833	control	0	0	0	NA
1999	9911	7-Apr-99	7	7	7	6	12-May-99	42	16	female	3167139	adult	0	no	3	0.5	control	0	0	0	NA
1999	9911	7-Apr-99	7	7	7	6	12-May-99	42	16	male	3167133	adult	0	no	3	0.5	control	0	0	0	NA
1999	9913	13-Apr-99	13	5	5	0	5-May-99	35	3	female	3167101	juvenile	0	no	0	0	prolonged	before	0	prolonged	1
1999	9913	13-Apr-99	13	5	5	0	5-May-99	35	3	male	3101898	adult	0	no	2	0.4	prolonged	before	0	prolonged	NA
1999	9913	13-Apr-99	13	5	5	0	5-May-99	35	3	female	3167101	juvenile	0	no	1	0.2	prolonged	before	0	prolonged	NA
1999	9913	13-Apr-99	13	5	5	0	5-May-99	35	3	male	3101898	adult	0	no	2	0.4	prolonged	before	0	prolonged	NA
1999	9913	13-Apr-99	13	5	5	0	6-May-99	36	4	female	3167101	juvenile	0	no	0	0	prolonged	before	0	prolonged	NA
1999	9913	13-Apr-99	13	5	5	0	6-May-99	36	4	male	3101898	adult	0	no	3	0.6	prolonged	before	0	prolonged	NA
1999	9913	13-Apr-99	13	5	5	0	6-May-99	36	4	female	3167101	juvenile	0	no	0	0	prolonged	before	0	prolonged	NA
1999	9913	13-Apr-99	13	5	5	0	6-May-99	36	4	male	3101898	adult	0	no	2	0.4	prolonged	before	0	prolonged	NA
1999	9913	13-Apr-99	13	5	5	0	7-May-99	37	5	female	3167101	juvenile	0	no	2	0.4	prolonged	before	0	prolonged	NA
1999	9913	13-Apr-99	13	5	5	0	7-May-99	37	5	male	3101898	adult	0	no	2	0.4	prolonged	before	0	prolonged	NA
1999	9913	13-Apr-99	13	5	5	0	10-May-99	40	8	female	3167101	juvenile	0	no	1	0.2	prolonged	before	2	prolonged	NA
1999	9913	13-Apr-99	13	5	5	0	10-May-99	40	8	male	3101898	adult	0	no	4	0.8	prolonged	before	2	prolonged	NA
1999	9913	13-Apr-99	13	5	5	0	12-May-99	42	10	female	3167101	juvenile	0	no	1	0.2	prolonged	before	2	prolonged	NA
1999	9913	13-Apr-99	13	5	5	0	12-May-99	42	10	male	3101898	adult	0	no	3	0.6	prolonged	before	2	prolonged	NA
1999	9913	13-Apr-99	13	5	5	0	12-May-99	42	10	female	3167101	juvenile	0	no	0	0	prolonged	after	2	prolonged	NA
1999	9913	13-Apr-99	13	5	5	0	12-May-99	42	10	male	3101898	adult	0	no	1	0.143	prolonged	after	2	prolonged	NA
1999	9913	13-Apr-99	13	5	5	0	14-May-99	44	12	female	3167101	juvenile	0	no	0	0	prolonged	after	2	prolonged	NA
1999	9913	13-Apr-99	13	5	5	0	14-May-99	44	12	male	3101898	adult	0	no	1	0.167	prolonged	after	2	prolonged	NA
1999	9915	10-Apr-99	10	6	6	0	30-Apr-99	30	1	female	t/- 9915H	adult	0	no	0	0	control	before	0	0	1
1999	9915	10-Apr-99	10	6	6	0	30-Apr-99	30	1	male	3167131	adult	0	no	2	0.5	control	before	0	0	NA
1999	9915	10-Apr-99	10	6	6	0	3-May-99	33	4	female	t/- 9915H	adult	0	no	0	0	control	before	3	control_shortened	NA
1999	9915	10-Apr-99	10	6	6	0	3-May-99	33	4	male	3167131	adult	0	no	5	0.833	control	before	1	control_shortened	NA
1999	9915	10-Apr-99	10	6	6	0	3-May-99	33	4	female	t/- 9915H	adult	0	no	0	0	control	before	3	control_shortened	NA
1999	9915	10-Apr-99	10	6	6	0	3-May-99	33	4	male	3167131	adult	0	no	3	0.5	control	before	1	control_shortened	NA
1999	9915	10-Apr-99	10	6	6	0	5-May-99	35	6	female	t/- 9915H	adult	0	no	0	0	control	after	3	control_shortened	NA
1999	9915	10-Apr-99	10	6	6	0	5-May-99	35	6	male	3167131	adult	0	no	2	0.333	control	after	1	control_shortened	NA
1999	9915	10-Apr-99	10	6	6	0	7-May-99	37	8	female	t/- 9915H	adult	0	no	2	0.4	control	before	0	0	NA
1999	9915	10-Apr-99	10	6	6	0	7-May-99	37	8	male	3167131	adult	0	no	1	0.2	control	before	0	0	NA
1999	9916	9-Apr-99	9	6	5	5	30-Apr-99	30	1	female	3101887	adult	0	no	0	0	control	before	0	0	1
1999	9916	9-Apr-99	9	6	5	5	30-Apr-99	30	1	male	3101564	adult	0	no	0	0	control	before	0	0	NA
1999	9916	9-Apr-99	9	6	5	5	5-May-99	35	6	female	3101887	adult	0	no	0	0	control	after	3	control_shortened	NA
1999	9916	9-Apr-99	9	6	5	5	5-May-99	35	6	male	3101564	adult	0	no	1	0.2	control	after	1	control_shortened	NA
1999	9916	9-Apr-99	9	6	5	5	7-May-99	37	8	female	3101887	adult	0	no	1	0.2	control	before	0	0	NA
1999	9916	9-Apr-99	9	6	5	5	7-May-99	37	8	male	3101564	adult	0	no	4	0.8	control	before	0	0	NA
1999	9916	9-Apr-99	9	6	5	5	10-May-99	40	11	female	3101887	adult	0	no	2	0.4	control	after	4	control_prolonged	NA
1999	9916	9-Apr-99	9	6	5	5	10-May-99	40	11	male	3101564	adult	0	no	4	0.8	control	after	2	control_prolonged	NA
1999	9916	9-Apr-99	9	6	5	5	12-May-99	42	13	female	3101887	adult	0	no	0	0	control	0	0	0	NA
1999	9916	9-Apr-99	9	6	5	5	12-May-99	42	13	male	3101564	adult	0	no	2	0.4	control	0	0	0	NA
1999	9916	9-Apr-99	9	6	5	5	14-May-99	44	15	female	3101887	adult	0	no	1	0.2	control	0	0	0	NA
1999	9916	9-Apr-99	9	6	5	5	14-May-99	44	15	male	3101564	adult	0	no	4	0.8	control	0	0	0	NA
1999	9917	6-Apr-99	6	NA	7	6	28-Apr-99	28	5	female	3101580	adult	0	no	1	0.143	control	after	3	control_shortened	1
1999	9917	6-Apr-99	6	NA	7	6	28-Apr-99	28	5	male	3101561	adult	0	no	1	0.143	control	after	1	control_shortened	NA
1999	9917	6-Apr-99	6	NA	7	6	30-Apr-99	30	7	female	3101580	adult	0	no	1	0.167	control	after	0	0	NA
1999	9917	6-Apr-99	6	NA	7	6	30-Apr-99	30	7	male	3101561	adult	0	no	2	0.333	control	after	0	0	NA
1999	9917	6-Apr-99	6	NA	7	6	3-May-99	33	10	female	3101580	adult	0	no	2	0.333	control	before	4	control_prolonged	NA
1999	9917	6-Apr-99	6	NA	7	6	3-May-99	33	10	male	3101561	adult	0	no	2	0.333	control	before	2	control_prolonged	NA
1999	9917	6-Apr-99	6	NA	7	6	5-May-99	35	12	female	3101580	adult	0	no	0	0	control	after	4	control_prolonged	NA
1999	9917	6-Apr-99	6	NA	7	6	5-May-99	35	12	male	3101561	adult	0	no	3	0.5	control	after	2	control_prolonged	NA
1999	9917	6-Apr-99	6	NA	7	6	7-May-99	37	14	female	3101580	adult	0	no	3	0.5	control	0	0	0	NA
1999	9917	6-Apr-99	6	NA	7	6	7-May-99	37	14	male	3101561	adult	0	no	6	1	control	0	0	0	NA
1999	9919	9-Apr-99	9	8	7	5	5-May-99	35	4	female	3101874	adult	0	no	0	0	shortened	before	1	shortened	1
1999	9919	9-Apr-99	9	8	7	5	5-May-99	35	4	male	3101532	adult	0	no	2	0.286	shortened	before	1	shortened	NA
1999	9919	9-Apr-99	9	8	7	5	5-May-99	35	4	female	3101874	adult	0	no	2	0.286	shortened	before	1	shortened	NA
1999	9919	9-Apr-99	9	8	7	5	5-May-99	35	4	male	3101532	adult	0	no	1	0.143	shortened	before	1	shortened	NA
1999	9919	9-Apr-99	9	8	7	5	5-May-99	35	4	female	3101874	adult	0	no	8	1.6	shortened	after	1	shortened	NA
1999	9919	9-Apr-99	9	8	7	5	5-May-99	35	4	male	3101532	adult	0	no	6	1.2	shortened	after	1	shortened	NA
1999	9919	9-Apr-99	9	8	7	5	7-May-99	37	6	helper	t/- 9919A	adult	1	yes	2	0.4	shortened	after	1	shortened	NA
1999	9919	9-Apr-99	9	8	7	5	7-May-99	37	6	female	3101874	adult	1	yes	4	0.8	shortened	after	1	shortened	NA
1999	9919	9-Apr-99	9	8	7	5	7-May-99	37	6	male	3101532	adult	1	yes	3	0.6	shortened	after	1	shortened	NA
1999	9919	9-Apr-99	9	8	7	5	10-May-99	40	9	helper	t/- 9919A	adult	1	yes	0	0	shortened	after	0	shortened	NA
1999	9919	9-Apr-99	9	8	7	5	10-May-99	40	9	female	3101874	adult	1	yes	6	1.2	shortened	after	0	shortened	NA
1999	9919	9-Apr-99	9	8	7	5	10-May-99	40	9	male	3101532	adult	1	yes	2	0.4	shortened	after	0	shortened	NA
1999	9920	6-Apr-99	6	6	6	6	28-Apr-99	28	3	female	3167130	adult	0	no	0	0	prolonged	before	0	prolonged	1
1999	9920	6-Apr-99	6	6	6	6	28-Apr-99	28	3	male	3167138	adult	0	no	2	0.333	prolonged	before	0	prolonged	NA
1999	9920	6-Apr-99	6	6	6	6	29-Apr-99	29	4	female	3167130	adult	0	no	0	0	prolonged	before	0	prolonged	NA
1999	9920	6-Apr-99	6	6	6	6	29-Apr-99	29	4	male	3167138	adult	0	no	2	0.333	prolonged	before	0	prolonged	NA
1999	9920	6-Apr-99	6	6	6	6	29-Apr-99	29	4	female	3167130	adult	0	no	0	0	prolonged	before	0	prolonged	NA
1999	9920	6-Apr-99	6	6	6	6	29-Apr-99	29	4	male	3167138	adult	0	no	2	0.333	prolonged	before	0	prolonged	NA
1999	9920	6-Apr-99	6	6	6	6	30-Apr-99	30	5	female	3167130	adult	0	no	0	0	prolonged	before	0	prolonged	NA
1999	9920	6-Apr-99	6	6	6	6	30-Apr-99	30	5	male	3167138	adult	0	no	2	0.333	prolonged	before	0	prolonged	NA
1999	9920	6-Apr-99	6	6	6	6	3-May-99	33	8	female	3167130	adult	0	no	2	0.333	prolonged	before	2	prolonged	NA
1999	9920	6-Apr-99	6	6	6	6	3-May-99	33	8	male	3167138	adult	0	no	0	0	prolonged	before	2	prolonged	NA
1999	9920	6-Apr-99	6	6	6	6	5-May-99	35	10	female	3167130	adult	0	no	2	0.333	prolonged	before	2	prolonged	NA
1999	9920	6-Apr-99	6	6	6	6	5-May-99	35	10	male	3167138	adult	0	no	3	0.5	prolonged	before	2	prolonged	NA
1999	9920	6-Apr-99	6	6	6	6	5-May-99	35	10	female	3167130	adult	0	no	0	0	prolonged	after	2	prolonged	NA
1999	9920	6-Apr-99	6	6	6	6	5-May-99	35	10	female	3167130	adult	0	no	0	0	prolonged	after	2	prolonged	NA
1999	9920	6-Apr-99	6	6	6	6	5-May-99	35	10	male	3167138	adult	0	no	2	0.286	prolonged	after	2	prolonged	NA
1999	9920	6-Apr-99	6	6	6	6	7-May-99	37	12	female	3167130	adult	0	no	0	0	prolonged	after	2	prolonged	NA
1999	9920	6-Apr-99	6	6	6	6	7-May-99	37	12	male	3167138	adult	0	no	2	0.286	prolonged	after	2	prolonged	NA
1999	9920	6-Apr-99	6	6	6	6	10-May-99	40	15	female	3167130	adult	0	no	2	0.333	prolonged	after	0	prolonged	NA
1999	9920	6-Apr-99	6	6	6	6	10-May-99	40	15	male	3167138	adult	0	no	1	0.167	prolonged	after	0	prolonged	NA
1999	9920	6-Apr-99	6	6	6	6	12-May-99	42	17	female	3167130	adult	0	no	0	0	prolonged	after	0	prolonged	NA
1999	9920	6-Apr-99	6	6	6	6	12-May-99	42	17	male	3167138	adult	0	no	2	0.333	prolonged	after	0	prolonged	NA
1999	9920	6-Apr-99	6	6	6	6	14-May-99	44	19	female	3167130	adult	0	no	3	0.5	prolonged	after	0	prolonged	NA
1999	9920	6-Apr-99	6	6	6	6	14-May-99	44	19	male	3167138	adult	0	no	1	0.167	prolonged	after	0	prolonged	NA
1999	9922	4-Apr-99	4	7	7	2	26-Apr-99	26	3	female	-/- 9922H	adult	0	no	0	0	prolonged	before	0	prolonged	1
1999	9922	4-Apr-99	4	7	7	2	26-Apr-99	26	3	male	3102288	adult	0	no	2	0.333	prolonged	before	0	prolonged	NA
1999	9922	4-Apr-99	4	7	7	2	27-Apr-99	27	4	female	-/- 9922H	adult	0	no	0	0	prolonged	before	0	prolonged	NA
1999	9922	4-Apr-99	4	7	7	2	27-Apr-99	27	4	male	3102288	adult	0	no	2	0.286	prolonged	before	0	prolonged	NA
1999	9922	4-Apr-99	4	7	7	2	27-Apr-99	27	4	female	-/- 9922H	adult	0	no	1	0.143	prolonged	before	0	prolonged	NA
1999	9922	4-Apr-99	4	7	7	2	27-Apr-99	27	4	male	3102288	adult	0	no	2	0.286	prolonged	before	0	prolonged	NA
1999	9922	4-Apr-99	4	7	7	2	28-Apr-99	28	5	helper	3167136	juvenile	1	yes	1	0.143	prolonged	before	0	prolonged	NA
1999	9922	4-Apr-99	4	7	7	2	28-Apr-99	28	5	female	-/- 9922H	adult	1	yes	1	0.143	prolonged	before	0	prolonged	NA
1999	9922	4-Apr-99	4	7	7	2	28-Apr-99	28	5	male	3102288	adult	1	yes	1	0.143	prolonged	before	0	prolonged	NA
1999	9922	4-Apr-99	4	7	7	2	30-Apr-99	30	7	helper	3167136	juvenile	1	yes	1	0.143	prolonged	before	2	prolonged	NA
1999	9922	4-Apr-99	4	7	7	2	30-Apr-99	30	7	female	-/- 9922H	adult	1	yes	2	0.286	prolonged	before	2	prolonged	NA
1999	9922	4-Apr-99	4	7	7	2	30-Apr-99	30	7	male	3102288	adult	1	yes	3	0.429	prolonged	before	2	prolonged	NA
1999	9922	4-Apr-99	4	7	7	2	3-May-99	33	10	helper	3167136	juvenile	1	yes	2	0.286	prolonged	before	2	prolonged	NA
1999	9922	4-Apr-99	4	7	7	2	3-May-99	33	10	female	-/- 9922H	adult	1	yes	1	0.143	prolonged	before	2	prolonged	NA
1999	9922	4-Apr-99	4	7	7	2	3-May-99	33	10	male	3102288	adult	1	yes	0	0	prolonged	before	2	prolonged	NA
1999	9922	4-Apr-99	4	7	7	2	3-May-99	33	10	helper	3167136	juvenile	1	yes	2	0.4	prolonged	after	2	prolonged	NA
1999	9922	4-Apr-99	4	7	7	2	3-May-99	33	10	female	-/- 9922H	adult	1	yes	0	0	prolonged	after	2	prolonged	NA
1999	9922	4-Apr-99	4	7	7	2	3-May-99	33	10	male	3102288	adult	1	yes	1	0.2	prolonged	after	2	prolonged	NA
1999	9922	4-Apr-99	4	7	7	2	5-May-99	35	12	helper	3167136	juvenile	1	yes	0	0	prolonged	after	2	prolonged	NA
1999	9922	4-Apr-99	4	7	7	2	5-May-99	35	12	female	-/- 9922H	adult	1	yes	0	0	prolonged	after	2	prolonged	NA
1999	9922	4-Apr-99	4	7	7	2	5-May-99	35	12	male	3102288	adult	1	yes	2	0.667	prolonged	after	2	prolonged	NA
1999	9922	4-Apr-99	4	7	7	2	7-May-99	37	14	helper	3167136	juvenile	1	yes	1	0.333	prolonged	after	0	prolonged	NA
1999	9922	4-Apr-99	4	7	7	2	7-May-99	37	14	female	-/- 9922H	adult	1	yes	0	0	prolonged	after	0	prolonged	NA
1999	9922	4-Apr-99	4	7	7	2	7-May-99	37	14	male	3102288	adult	1	yes	1	0.333	prolonged	after	0	prolonged	NA
1999	9922	4-Apr-99	4	7	7	2	10-May-99	40	17	helper	3167136	juvenile	1	yes	2	1	prolonged	after	0	prolonged	NA
1999	9922	4-Apr-99	4	7	7	2	10-May-99	40	17	female	-/- 9922H	adult	1	yes	2	1	prolonged	after	0	prolonged	NA
1999	9922	4-Apr-99	4	7	7	2	10-May-99	40	17	male	3102288	adult	1	yes	1	0.5	prolonged	after	0	prolonged	NA
1999	9922	4-Apr-99	4	7	7	2	12-May-99	42	19	helper	3167136	juvenile	1	yes	2	1	prolonged	after	0	prolonged	NA
1999	9922	4-Apr-99	4	7	7	2	12-May-99	42	19	female	-/- 9922H	adult	1	yes	1	0.5	prolonged	after	0	prolonged	NA
1999	9922	4-Apr-99	4	7	7	2	12-May-99	42	19	male	3102288	adult	1	yes	2	1	prolonged	after	0	prolonged	NA
1999	9922	4-Apr-99	4	7	7	2	13-May-99	43	20	helper	3167136	juvenile	1	yes	1	0.5	prolonged	after	0	prolonged	NA
1999	9922	4-Apr-99	4	7	7	2	13-May-99	43	20	female	-/- 9922H	adult	1	yes	0	0	prolonged	after	0	prolonged	NA
1999	9922	4-Apr-99	4	7	7	2	13-May-99	43	20	male	3102288	adult	1	yes	0	0	prolonged	after	0	prolonged	NA
1999	9922	4-Apr-99	4	7	7	2	13-May-99	43	20	helper	3167136	juvenile	1	yes	3	1.5	prolonged	after	0	prolonged	NA
1999	9922	4-Apr-99	4	7	7	2	13-May-99	43	20	female	-/- 9922H	adult	1	yes	2	1	prolonged	after	0	prolonged	NA
1999	9922	4-Apr-99	4	7	7	2	13-May-99	43	20	male	3102288	adult	1	yes	4	2	prolonged	after	0	prolonged	NA
1999	9922	4-Apr-99	4	7	7	2	14-May-99	44	21	helper	3167136	juvenile	1	yes	2	1	prolonged	after	0	prolonged	NA
1999	9922	4-Apr-99	4	7	7	2	14-May-99	44	21	female	-/- 9922H	adult	1	yes	1	0.5	prolonged	after	0	prolonged	NA
1999	9922	4-Apr-99	4	7	7	2	14-May-99	44	21	male	3102288	adult	1	yes	0	0	prolonged	after	0	prolonged	NA
1999	9927	10-Apr-99	10	6	6	5	30-Apr-99	30	1	female	3167120	juvenile	0	no	0	0	shortened	before	0	shortened	1
1999	9927	10-Apr-99	10	6	6	5	30-Apr-99	30	1	male	3102281	adult	0	no	0	0	shortened	before	0	shortened	NA
1999	9927	10-Apr-99	10	6	6	5	3-May-99	33	4	female	3167120	juvenile	0	no	0	0	shortened	before	1	shortened	NA
1999	9927	10-Apr-99	10	6	6	5	3-May-99	33	4	male	3102281	adult	0	no	2	0.333	shortened	before	1	shortened	NA
1999	9927	10-Apr-99	10	6	6	5	3-May-99	33	4	female	3167120	juvenile	0	no	0	0	shortened	before	1	shortened	NA
1999	9927	10-Apr-99	10	6	6	5	3-May-99	33	4	male	3102281	adult	0	no	1	0.167	shortened	before	1	shortened	NA
1999	9927	10-Apr-99	10	6	6	5	3-May-99	33	4	female	3167120	juvenile	0	no	6	1	shortened	after	1	shortened	NA
1999	9927	10-Apr-99	10	6	6	5	3-May-99	33	4	male	3102281	adult	0	no	1	0.167	shortened	after	1	shortened	NA
1999	9927	10-Apr-99	10	6	6	5	5-May-99	35	6	female	3167120	juvenile	0	no	6	1	shortened	after	1	shortened	NA
1999	9927	10-Apr-99	10	6	6	5	5-May-99	35	6	male	3102281	adult	0	no	3	0.5	shortened	after	1	shortened	NA
1999	9927	10-Apr-99	10	6	6	5	7-May-99	37	8	female	3167120	juvenile	0	no	5	1	shortened	after	0	shortened	NA
1999	9927	10-Apr-99	10	6	6	5	7-May-99	37	8	male	3102281	adult	0	no	3	0.6	shortened	after	0	shortened	NA
1999	9927	10-Apr-99	10	6	6	5	7-May-99	37	8	female	3167120	juvenile	0	no	5	1	shortened	after	0	shortened	NA
1999	9927	10-Apr-99	10	6	6	5	7-May-99	37	8	male	3102281	adult	0	no	4	0.8	shortened	after	0	shortened	NA
1999	9927	10-Apr-99	10	6	6	5	10-May-99	40	11	female	3167120	juvenile	0	no	2	0.4	shortened	after	0	shortened	NA
1999	9927	10-Apr-99	10	6	6	5	10-May-99	40	11	male	3102281	adult	0	no	3	0.6	shortened	after	0	shortened	NA
1999	9928	8-Apr-99	8	6	6	0	30-Apr-99	30	3	female	3151481	adult	0	no	1	0.167	prolonged	before	0	prolonged	1
1999	9928	8-Apr-99	8	6	6	0	30-Apr-99	30	3	male	3151500	adult	0	no	0	0	prolonged	before	0	prolonged	NA
1999	9928	8-Apr-99	8	6	6	0	3-May-99	33	6	female	3151481	adult	0	no	2	0.4	prolonged	before	0	prolonged	NA
1999	9928	8-Apr-99	8	6	6	0	3-May-99	33	6	male	3151500	adult	0	no	3	0.6	prolonged	before	0	prolonged	NA
1999	9928	8-Apr-99	8	6	6	0	5-May-99	35	8	female	3151481	adult	0	no	5	1	prolonged	before	2	prolonged	NA
1999	9928	8-Apr-99	8	6	6	0	5-May-99	35	8	male	3151500	adult	0	no	4	0.8	prolonged	before	2	prolonged	NA
1999	9928	8-Apr-99	8	6	6	0	7-May-99	37	10	female	3151481	adult	0	no	2	0.4	prolonged	before	2	prolonged	NA
1999	9928	8-Apr-99	8	6	6	0	7-May-99	37	10	male	3151500	adult	0	no	3	0.6	prolonged	before	2	prolonged	NA
1999	9928	8-Apr-99	8	6	6	0	7-May-99	37	10	female	3151481	adult	0	no	1	0.167	prolonged	after	2	prolonged	NA
1999	9928	8-Apr-99	8	6	6	0	7-May-99	37	10	male	3151500	adult	0	no	1	0.167	prolonged	after	2	prolonged	NA
1999	9935	13-Apr-99	13	5	3	0	5-May-99	35	3	helper	-/- 9935A	adult	1	yes	2	0.667	control	before	1	control_shortened	1
1999	9935	13-Apr-99	13	5	3	0	5-May-99	35	3	female	t/- 9935H	adult	1	yes	0	0	control	before	3	control_shortened	NA
1999	9935	13-Apr-99	13	5	3	0	5-May-99	35	3	male	-/t 9935M	adult	1	yes	0	0	control	before	1	control_shortened	NA
1999	9936	5-Apr-99	5	6	3	3	26-Apr-99	26	2	female	-/- 9936H	adult	0	no	0	0	control	before	0	0	1
1999	9936	5-Apr-99	5	6	3	3	26-Apr-99	26	2	male	3167134	adult	0	no	1	0.5	control	before	0	0	NA
1999	9936	5-Apr-99	5	6	3	3	28-Apr-99	28	4	female	-/- 9936H	adult	0	no	1	0.5	control	before	3	control_shortened	NA
1999	9936	5-Apr-99	5	6	3	3	28-Apr-99	28	4	male	3167134	adult	0	no	0	0	control	before	1	control_shortened	NA
1999	9936	5-Apr-99	5	6	3	3	28-Apr-99	28	4	female	-/- 9936H	adult	0	no	1	0.5	control	before	3	control_shortened	NA
1999	9936	5-Apr-99	5	6	3	3	28-Apr-99	28	4	male	3167134	adult	0	no	0	0	control	before	1	control_shortened	NA
1999	9936	5-Apr-99	5	6	3	3	3-May-99	33	9	female	-/- 9936H	adult	0	no	2	0.667	control	before	4	control_prolonged	NA
1999	9936	5-Apr-99	5	6	3	3	3-May-99	33	9	male	3167134	adult	0	no	3	1	control	before	2	control_prolonged	NA
1999	9936	5-Apr-99	5	6	3	3	5-May-99	35	11	female	-/- 9936H	adult	0	no	2	0.667	control	after	4	control_prolonged	NA
1999	9936	5-Apr-99	5	6	3	3	5-May-99	35	11	male	3167134	adult	0	no	5	1.667	control	after	2	control_prolonged	NA
1999	9936	5-Apr-99	5	6	3	3	7-May-99	37	13	female	-/- 9936H	adult	0	no	1	0.333	control	0	0	0	NA
1999	9936	5-Apr-99	5	6	3	3	7-May-99	37	13	male	3167134	adult	0	no	4	1.333	control	0	0	0	NA
1999	9936	5-Apr-99	5	6	3	3	10-May-99	40	16	female	-/- 9936H	adult	0	no	2	0.667	control	0	0	0	NA
1999	9936	5-Apr-99	5	6	3	3	10-May-99	40	16	male	3167134	adult	0	no	5	1.667	control	0	0	0	NA
1999	9938	21-Apr-99	21	5	5	0	14-May-99	44	5	female	-/- 9938H	adult	0	no	0	0	control	after	3	control_shortened	1
1999	9938	21-Apr-99	21	5	5	0	14-May-99	44	5	male	3101801	adult	0	no	2	0.4	control	after	1	control_shortened	NA
1999	9938	21-Apr-99	21	5	5	0	19-May-99	49	10	female	-/- 9938H	adult	0	no	1	0.2	control	before	4	control_prolonged	NA
1999	9938	21-Apr-99	21	5	5	0	19-May-99	49	10	male	3101801	adult	0	no	3	0.6	control	before	2	control_prolonged	NA
1999	9941	18-Apr-99	18	7	6	5	10-May-99	40	2	female	3102291	adult	0	no	0	0	shortened	before	0	shortened	1
1999	9941	18-Apr-99	18	7	6	5	10-May-99	40	2	male	3102015	adult	0	no	1	0.167	shortened	before	0	shortened	NA
1999	9941	18-Apr-99	18	7	6	5	12-May-99	42	4	female	3102291	adult	0	no	0	0	shortened	before	1	shortened	NA
1999	9941	18-Apr-99	18	7	6	5	12-May-99	42	4	male	3102015	adult	0	no	3	0.429	shortened	before	1	shortened	NA
1999	9941	18-Apr-99	18	7	6	5	12-May-99	42	4	female	3102291	adult	0	no	1	0.143	shortened	before	1	shortened	NA
1999	9941	18-Apr-99	18	7	6	5	12-May-99	42	4	male	3102015	adult	0	no	2	0.286	shortened	before	1	shortened	NA
1999	9941	18-Apr-99	18	7	6	5	12-May-99	42	4	female	3102291	adult	0	no	2	0.4	shortened	after	1	shortened	NA
1999	9941	18-Apr-99	18	7	6	5	12-May-99	42	4	male	3102015	adult	0	no	3	0.6	shortened	after	1	shortened	NA
1999	9941	18-Apr-99	18	7	6	5	14-May-99	44	6	female	3102291	adult	0	no	2	0.4	shortened	after	1	shortened	NA
1999	9941	18-Apr-99	18	7	6	5	14-May-99	44	6	male	3102015	adult	0	no	3	0.6	shortened	after	1	shortened	NA
1999	9941	18-Apr-99	18	7	6	5	19-May-99	49	11	female	3102291	adult	0	no	3	0.6	shortened	after	0	shortened	NA
1999	9941	18-Apr-99	18	7	6	5	19-May-99	49	11	male	3102015	adult	0	no	4	0.8	shortened	after	0	shortened	NA
1999	9942	24-Apr-99	24	6	5	0	17-May-99	47	4	helper	3093720	adult	1	yes	1	0.2	control	before	1	control_shortened	1
1999	9942	24-Apr-99	24	6	5	0	17-May-99	47	4	female	3101531	adult	1	yes	0	0	control	before	3	control_shortened	NA
1999	9942	24-Apr-99	24	6	5	0	17-May-99	47	4	male	3151480	adult	1	yes	1	0.2	control	before	1	control_shortened	NA
1999	9945	23-Apr-99	23	7	4	4	17-May-99	47	5	female	3101894	adult	0	no	0	0	control	after	3	control_shortened	1
1999	9945	23-Apr-99	23	7	4	4	17-May-99	47	5	male	3151473	juvenile	0	no	1	0.25	control	after	1	control_shortened	NA
1999	9945	23-Apr-99	23	7	4	4	19-May-99	49	7	helper	3077482	adult	1	yes	1	0.25	control	after	0	0	NA
1999	9945	23-Apr-99	23	7	4	4	19-May-99	49	7	female	3101894	adult	1	yes	0	0	control	after	0	0	NA
1999	9945	23-Apr-99	23	7	4	4	19-May-99	49	7	male	3151473	juvenile	1	yes	4	1	control	after	0	0	NA
1999	9945	23-Apr-99	23	7	4	4	21-May-99	51	9	helper	3077482	adult	1	yes	1	0.25	control	before	2	control_prolonged	NA
1999	9945	23-Apr-99	23	7	4	4	21-May-99	51	9	female	3101894	adult	1	yes	1	0.25	control	before	4	control_prolonged	NA
1999	9945	23-Apr-99	23	7	4	4	21-May-99	51	9	male	3151473	juvenile	1	yes	3	0.75	control	before	2	control_prolonged	NA
1999	9945	23-Apr-99	23	7	4	4	24-May-99	54	12	helper	3077482	adult	1	yes	1	0.25	control	after	2	control_prolonged	NA
1999	9945	23-Apr-99	23	7	4	4	24-May-99	54	12	female	3101894	adult	1	yes	1	0.25	control	after	4	control_prolonged	NA
1999	9945	23-Apr-99	23	7	4	4	24-May-99	54	12	male	3151473	juvenile	1	yes	2	0.5	control	after	2	control_prolonged	NA
1999	9945	23-Apr-99	23	7	4	4	26-May-99	56	14	helper	3077482	adult	2	yes	2	0.5	control	0	0	0	NA
1999	9945	23-Apr-99	23	7	4	4	26-May-99	56	14	helper	3102055	adult	2	yes	1	0.25	control	0	0	0	NA
1999	9945	23-Apr-99	23	7	4	4	26-May-99	56	14	female	3101894	adult	2	yes	3	0.75	control	0	0	0	NA
1999	9945	23-Apr-99	23	7	4	4	26-May-99	56	14	male	3151473	juvenile	2	yes	1	0.25	control	0	0	0	NA
1999	9945	23-Apr-99	23	7	4	4	26-May-99	56	14	helper	3102055	adult	2	yes	0	0	control	0	0	0	NA
1999	9945	23-Apr-99	23	7	4	4	26-May-99	56	14	helper	3077482	adult	2	yes	2	0.5	control	0	0	0	NA
1999	9945	23-Apr-99	23	7	4	4	26-May-99	56	14	female	3101894	adult	2	yes	1	0.25	control	0	0	0	NA
1999	9945	23-Apr-99	23	7	4	4	26-May-99	56	14	male	3151473	juvenile	2	yes	2	0.5	control	0	0	0	NA
1999	9948	10-Apr-99	10	6	5	6	3-May-99	33	4	female	-/- 9948H	adult	0	no	0	0	shortened	before	1	shortened	1
1999	9948	10-Apr-99	10	6	5	6	3-May-99	33	4	male	3101869	adult	0	no	3	0.5	shortened	before	1	shortened	NA
1999	9948	10-Apr-99	10	6	5	6	3-May-99	33	4	female	-/- 9948H	adult	0	no	0	0	shortened	before	1	shortened	NA
1999	9948	10-Apr-99	10	6	5	6	3-May-99	33	4	male	3101869	adult	0	no	2	0.333	shortened	before	1	shortened	NA
1999	9948	10-Apr-99	10	6	5	6	3-May-99	33	4	female	-/- 9948H	adult	0	no	0	0	shortened	after	1	shortened	NA
1999	9948	10-Apr-99	10	6	5	6	3-May-99	33	4	male	3101869	adult	0	no	8	1.333	shortened	after	1	shortened	NA
1999	9948	10-Apr-99	10	6	5	6	5-May-99	35	6	female	-/- 9948H	adult	0	no	3	0.5	shortened	after	1	shortened	NA
1999	9948	10-Apr-99	10	6	5	6	5-May-99	35	6	male	3101869	adult	0	no	3	0.5	shortened	after	1	shortened	NA
1999	9948	10-Apr-99	10	6	5	6	7-May-99	37	8	female	-/- 9948H	adult	0	no	1	0.167	shortened	after	0	shortened	NA
1999	9948	10-Apr-99	10	6	5	6	7-May-99	37	8	male	3101869	adult	0	no	7	1.167	shortened	after	0	shortened	NA
1999	9948	10-Apr-99	10	6	5	6	7-May-99	37	8	female	-/- 9948H	adult	0	no	0	0	shortened	after	0	shortened	NA
1999	9948	10-Apr-99	10	6	5	6	7-May-99	37	8	male	3101869	adult	0	no	8	1.333	shortened	after	0	shortened	NA
1999	9948	10-Apr-99	10	6	5	6	10-May-99	40	11	helper	3101568	adult	1	yes	3	0.5	shortened	after	0	shortened	NA
1999	9948	10-Apr-99	10	6	5	6	10-May-99	40	11	female	-/- 9948H	adult	1	yes	3	0.5	shortened	after	0	shortened	NA
1999	9948	10-Apr-99	10	6	5	6	10-May-99	40	11	male	3101869	adult	1	yes	3	0.5	shortened	after	0	shortened	NA
1999	9949	25-Apr-99	25	6	2	0	18-May-99	48	4	female	3167108	juvenile	0	no	0	0	control	before	3	control_shortened	1
1999	9949	25-Apr-99	25	6	2	0	18-May-99	48	4	male	3151454	juvenile	0	no	1	0.5	control	before	1	control_shortened	NA
1999	9949	25-Apr-99	25	6	2	0	18-May-99	48	4	female	3167108	juvenile	0	no	0	0	control	before	3	control_shortened	NA
1999	9949	25-Apr-99	25	6	2	0	18-May-99	48	4	male	3151454	juvenile	0	no	1	0.5	control	before	1	control_shortened	NA
1999	9949	25-Apr-99	25	6	2	0	19-May-99	49	5	helper	3093720	adult	1	yes	0	0	control	after	1	control_shortened	NA
1999	9949	25-Apr-99	25	6	2	0	19-May-99	49	5	female	3167108	juvenile	1	yes	0	0	control	after	3	control_shortened	NA
1999	9949	25-Apr-99	25	6	2	0	19-May-99	49	5	male	3151454	juvenile	1	yes	2	1	control	after	1	control_shortened	NA
1999	9949	25-Apr-99	25	6	2	0	21-May-99	51	7	helper	3093720	adult	1	yes	0	0	control	after	0	0	NA
1999	9949	25-Apr-99	25	6	2	0	21-May-99	51	7	female	3167108	juvenile	1	yes	0	0	control	after	0	0	NA
1999	9949	25-Apr-99	25	6	2	0	21-May-99	51	7	male	3151454	juvenile	1	yes	0	0	control	after	0	0	NA
1999	9949	25-Apr-99	25	6	2	0	24-May-99	54	10	helper	3093720	adult	1	yes	2	1	control	before	2	control_prolonged	NA
1999	9949	25-Apr-99	25	6	2	0	24-May-99	54	10	female	3167108	juvenile	1	yes	1	0.5	control	before	4	control_prolonged	NA
1999	9949	25-Apr-99	25	6	2	0	24-May-99	54	10	male	3151454	juvenile	1	yes	3	1.5	control	before	2	control_prolonged	NA
1999	9950	22-Apr-99	22	6	4	5	14-May-99	44	4	helper	3151434	juvenile	1	yes	0	0	prolonged	before	0	prolonged	1
1999	9950	22-Apr-99	22	6	4	5	14-May-99	44	4	female	3102101	adult	1	yes	0	0	prolonged	before	0	prolonged	NA
1999	9950	22-Apr-99	22	6	4	5	14-May-99	44	4	male	3093837	adult	1	yes	0	0	prolonged	before	0	prolonged	NA
1999	9950	22-Apr-99	22	6	4	5	14-May-99	44	4	helper	3151434	juvenile	1	yes	0	0	prolonged	before	0	prolonged	NA
1999	9950	22-Apr-99	22	6	4	5	14-May-99	44	4	female	3102101	adult	1	yes	0	0	prolonged	before	0	prolonged	NA
1999	9950	22-Apr-99	22	6	4	5	14-May-99	44	4	male	3093837	adult	1	yes	1	0.333	prolonged	before	0	prolonged	NA
1999	9950	22-Apr-99	22	6	4	5	19-May-99	49	9	helper	3151434	juvenile	1	yes	2	0.5	prolonged	before	2	prolonged	NA
1999	9950	22-Apr-99	22	6	4	5	19-May-99	49	9	female	3102101	adult	1	yes	0	0	prolonged	before	2	prolonged	NA
1999	9950	22-Apr-99	22	6	4	5	19-May-99	49	9	male	3093837	adult	1	yes	2	0.5	prolonged	before	2	prolonged	NA
1999	9950	22-Apr-99	22	6	4	5	21-May-99	51	11	helper	3151434	juvenile	1	yes	1	0.25	prolonged	before	2	prolonged	NA
1999	9950	22-Apr-99	22	6	4	5	21-May-99	51	11	female	3102101	adult	1	yes	0	0	prolonged	before	2	prolonged	NA
1999	9950	22-Apr-99	22	6	4	5	21-May-99	51	11	male	3093837	adult	1	yes	1	0.25	prolonged	before	2	prolonged	NA
1999	9950	22-Apr-99	22	6	4	5	21-May-99	51	11	helper	3151434	juvenile	1	yes	1	0.167	prolonged	after	2	prolonged	NA
1999	9950	22-Apr-99	22	6	4	5	21-May-99	51	11	female	3102101	adult	1	yes	0	0	prolonged	after	2	prolonged	NA
1999	9950	22-Apr-99	22	6	4	5	21-May-99	51	11	male	3093837	adult	1	yes	2	0.333	prolonged	after	2	prolonged	NA
1999	9950	22-Apr-99	22	6	4	5	24-May-99	54	14	helper	3151434	juvenile	1	yes	1	0.2	prolonged	after	2	prolonged	NA
1999	9950	22-Apr-99	22	6	4	5	24-May-99	54	14	female	3102101	adult	1	yes	0	0	prolonged	after	2	prolonged	NA
1999	9950	22-Apr-99	22	6	4	5	24-May-99	54	14	male	3093837	adult	1	yes	3	0.6	prolonged	after	2	prolonged	NA
1999	9950	22-Apr-99	22	6	4	5	26-May-99	56	16	helper	3151434	juvenile	1	yes	4	0.8	prolonged	after	0	prolonged	NA
1999	9950	22-Apr-99	22	6	4	5	26-May-99	56	16	female	3102101	adult	1	yes	0	0	prolonged	after	0	prolonged	NA
1999	9950	22-Apr-99	22	6	4	5	26-May-99	56	16	male	3093837	adult	1	yes	3	0.6	prolonged	after	0	prolonged	NA
1999	9950	22-Apr-99	22	6	4	5	28-May-99	58	18	helper	3151434	juvenile	1	yes	1	0.2	prolonged	after	0	prolonged	NA
1999	9950	22-Apr-99	22	6	4	5	28-May-99	58	18	female	3102101	adult	1	yes	0	0	prolonged	after	0	prolonged	NA
1999	9950	22-Apr-99	22	6	4	5	28-May-99	58	18	male	3093837	adult	1	yes	3	0.6	prolonged	after	0	prolonged	NA
1999	9950	22-Apr-99	22	6	4	5	31-May-99	61	21	helper	3151434	juvenile	1	yes	3	0.6	prolonged	after	0	prolonged	NA
1999	9950	22-Apr-99	22	6	4	5	31-May-99	61	21	female	3102101	adult	1	yes	0	0	prolonged	after	0	prolonged	NA
1999	9950	22-Apr-99	22	6	4	5	31-May-99	61	21	male	3093837	adult	1	yes	4	0.8	prolonged	after	0	prolonged	NA
1999	9950	22-Apr-99	22	6	4	5	31-May-99	61	21	helper	3151434	juvenile	1	yes	3	0.6	prolonged	after	0	prolonged	NA
1999	9950	22-Apr-99	22	6	4	5	31-May-99	61	21	female	3102101	adult	1	yes	2	0.4	prolonged	after	0	prolonged	NA
1999	9950	22-Apr-99	22	6	4	5	31-May-99	61	21	male	3093837	adult	1	yes	4	0.8	prolonged	after	0	prolonged	NA
1999	9952	29-Apr-99	29	6	5	0	21-May-99	51	4	female	3167114	juvenile	0	no	0	0	shortened	before	1	shortened	1
1999	9952	29-Apr-99	29	6	5	0	21-May-99	51	4	male	3151413	juvenile	0	no	0	0	shortened	before	1	shortened	NA
1999	9952	29-Apr-99	29	6	5	0	21-May-99	51	4	female	3167114	juvenile	0	no	1	0.167	shortened	after	1	shortened	NA
1999	9952	29-Apr-99	29	6	5	0	21-May-99	51	4	male	3151413	juvenile	0	no	1	0.167	shortened	after	1	shortened	NA
1999	9954	3-May-99	33	5	2	2	26-May-99	56	5	female	3167111	juvenile	0	no	2	1	control	after	3	control_shortened	1
1999	9954	3-May-99	33	5	2	2	26-May-99	56	5	male	3101803	adult	0	no	3	1.5	control	after	1	control_shortened	NA
1999	9954	3-May-99	33	5	2	2	28-May-99	58	7	female	3167111	juvenile	0	no	0	0	control	after	0	0	NA
1999	9954	3-May-99	33	5	2	2	28-May-99	58	7	male	3101803	adult	0	no	1	0.5	control	after	0	0	NA
1999	9954	3-May-99	33	5	2	2	31-May-99	61	10	helper	3093893	adult	1	yes	1	0.5	control	before	2	control_prolonged	NA
1999	9954	3-May-99	33	5	2	2	31-May-99	61	10	female	3167111	juvenile	1	yes	3	1.5	control	before	4	control_prolonged	NA
1999	9954	3-May-99	33	5	2	2	31-May-99	61	10	male	3101803	adult	1	yes	3	1.5	control	before	2	control_prolonged	NA
1999	9954	3-May-99	33	5	2	2	2-Jun-99	63	12	helper	3093893	adult	2	yes	0	0	control	after	2	control_prolonged	NA
1999	9954	3-May-99	33	5	2	2	2-Jun-99	63	12	helper	3093720	adult	2	yes	2	1	control	after	2	control_prolonged	NA
1999	9954	3-May-99	33	5	2	2	2-Jun-99	63	12	female	3167111	juvenile	2	yes	0	0	control	after	4	control_prolonged	NA
1999	9954	3-May-99	33	5	2	2	2-Jun-99	63	12	male	3101803	adult	2	yes	2	1	control	after	2	control_prolonged	NA
1999	9954	3-May-99	33	5	2	2	4-Jun-99	65	14	helper	3102055	adult	4	yes	0	0	control	0	0	0	NA
1999	9954	3-May-99	33	5	2	2	4-Jun-99	65	14	helper	3151434	juvenile	4	yes	1	0.5	control	0	0	0	NA
1999	9954	3-May-99	33	5	2	2	4-Jun-99	65	14	helper	3093893	adult	4	yes	1	0.5	control	0	0	0	NA
1999	9954	3-May-99	33	5	2	2	4-Jun-99	65	14	helper	3093720	adult	4	yes	1	0.5	control	0	0	0	NA
1999	9954	3-May-99	33	5	2	2	4-Jun-99	65	14	female	3167111	juvenile	4	yes	0	0	control	0	0	0	NA
1999	9954	3-May-99	33	5	2	2	4-Jun-99	65	14	male	3101803	adult	4	yes	2	1	control	0	0	0	NA
1999	9954	3-May-99	33	5	2	2	4-Jun-99	65	14	helper	3151434	juvenile	4	yes	0	0	control	0	0	0	NA
1999	9954	3-May-99	33	5	2	2	4-Jun-99	65	14	helper	3102055	adult	4	yes	2	1	control	0	0	0	NA
1999	9954	3-May-99	33	5	2	2	4-Jun-99	65	14	helper	3093893	adult	4	yes	2	1	control	0	0	0	NA
1999	9954	3-May-99	33	5	2	2	4-Jun-99	65	14	helper	3093720	adult	4	yes	2	1	control	0	0	0	NA
1999	9954	3-May-99	33	5	2	2	4-Jun-99	65	14	female	3167111	juvenile	4	yes	0	0	control	0	0	0	NA
1999	9954	3-May-99	33	5	2	2	4-Jun-99	65	14	male	3101803	adult	4	yes	0	0	control	0	0	0	NA
1999	9955	2-May-99	32	5	5	2	24-May-99	54	3	female	3167125	juvenile	0	no	0	0	control	before	3	control_shortened	1
1999	9955	2-May-99	32	5	5	2	24-May-99	54	3	male	3059995	adult	0	no	1	0.2	control	before	1	control_shortened	NA
1999	9955	2-May-99	32	5	5	2	26-May-99	56	5	female	3167125	juvenile	0	no	0	0	control	after	3	control_shortened	NA
1999	9955	2-May-99	32	5	5	2	26-May-99	56	5	male	3059995	adult	0	no	1	0.2	control	after	1	control_shortened	NA
1999	9955	2-May-99	32	5	5	2	26-May-99	56	5	female	3167125	juvenile	0	no	0	0	control	after	3	control_shortened	NA
1999	9955	2-May-99	32	5	5	2	26-May-99	56	5	male	3059995	adult	0	no	2	0.4	control	after	1	control_shortened	NA
1999	9955	2-May-99	32	5	5	2	28-May-99	58	7	female	3167125	juvenile	0	no	2	0.4	control	after	0	0	NA
1999	9955	2-May-99	32	5	5	2	28-May-99	58	7	male	3059995	adult	0	no	3	0.6	control	after	0	0	NA
1999	9955	2-May-99	32	5	5	2	31-May-99	61	10	female	3167125	juvenile	0	no	1	0.2	control	before	4	control_prolonged	NA
1999	9955	2-May-99	32	5	5	2	31-May-99	61	10	male	3059995	adult	0	no	3	0.6	control	before	2	control_prolonged	NA
1999	9955	2-May-99	32	5	5	2	2-Jun-99	63	12	female	3167125	juvenile	0	no	1	0.2	control	after	4	control_prolonged	NA
1999	9955	2-May-99	32	5	5	2	2-Jun-99	63	12	male	3059995	adult	0	no	2	0.4	control	after	2	control_prolonged	NA
1999	9955	2-May-99	32	5	5	2	4-Jun-99	65	14	female	3167125	juvenile	0	no	1	0.5	control	0	0	0	NA
1999	9955	2-May-99	32	5	5	2	4-Jun-99	65	14	male	3059995	adult	0	no	2	1	control	0	0	0	NA
1999	9955	2-May-99	32	5	5	2	4-Jun-99	65	14	female	3167125	juvenile	0	no	0	0	control	0	0	0	NA
1999	9955	2-May-99	32	5	5	2	4-Jun-99	65	14	male	3059995	adult	0	no	3	1.5	control	0	0	0	NA
1999	9957	12-May-99	42	7	7	5	2-Jun-99	63	2	female	3102392	adult	0	no	0	0	control	before	0	0	1
1999	9957	12-May-99	42	7	7	5	2-Jun-99	63	2	male	3059974	adult	0	no	2	0.4	control	before	0	0	NA
1999	9957	12-May-99	42	7	7	5	4-Jun-99	65	4	female	3102392	adult	0	no	0	0	control	before	3	control_shortened	NA
1999	9957	12-May-99	42	7	7	5	4-Jun-99	65	4	male	3059974	adult	0	no	2	0.286	control	before	1	control_shortened	NA
1999	9957	12-May-99	42	7	7	5	4-Jun-99	65	4	female	3102392	adult	0	no	0	0	control	before	3	control_shortened	NA
1999	9957	12-May-99	42	7	7	5	4-Jun-99	65	4	male	3059974	adult	0	no	2	0.286	control	before	1	control_shortened	NA
1999	9957	12-May-99	42	7	7	5	7-Jun-99	68	7	female	3102392	adult	0	no	2	0.4	control	after	0	0	NA
1999	9957	12-May-99	42	7	7	5	7-Jun-99	68	7	male	3059974	adult	0	no	4	0.8	control	after	0	0	NA
1999	9957	12-May-99	42	7	7	5	9-Jun-99	70	9	female	3102392	adult	0	no	0	0	control	before	4	control_prolonged	NA
1999	9957	12-May-99	42	7	7	5	9-Jun-99	70	9	male	3059974	adult	0	no	1	0.2	control	before	2	control_prolonged	NA
1999	9957	12-May-99	42	7	7	5	11-Jun-99	72	11	female	3102392	adult	0	no	1	0.2	control	after	4	control_prolonged	NA
1999	9957	12-May-99	42	7	7	5	11-Jun-99	72	11	male	3059974	adult	0	no	1	0.2	control	after	2	control_prolonged	NA
1999	9957	12-May-99	42	7	7	5	14-Jun-99	75	14	helper	3093742	adult	2	yes	2	0.4	control	0	0	0	NA
1999	9957	12-May-99	42	7	7	5	14-Jun-99	75	14	female	3102392	adult	2	yes	0	0	control	0	0	0	NA
1999	9957	12-May-99	42	7	7	5	14-Jun-99	75	14	male	3059974	adult	2	yes	3	0.6	control	0	0	0	NA
1999	9957	12-May-99	42	7	7	5	14-Jun-99	75	14	helper	3093742	adult	2	yes	0	0	control	0	0	0	NA
1999	9957	12-May-99	42	7	7	5	14-Jun-99	75	14	female	3102392	adult	2	yes	1	0.2	control	0	0	0	NA
1999	9957	12-May-99	42	7	7	5	14-Jun-99	75	14	male	3059974	adult	2	yes	3	0.6	control	0	0	0	NA
1999	9957	12-May-99	42	7	7	5	16-Jun-99	77	16	helper	3093742	adult	2	yes	1	0.2	control	0	0	0	NA
1999	9957	12-May-99	42	7	7	5	16-Jun-99	77	16	female	3102392	adult	2	yes	1	0.2	control	0	0	0	NA
1999	9957	12-May-99	42	7	7	5	16-Jun-99	77	16	male	3059974	adult	2	yes	1	0.2	control	0	0	0	NA
1999	9959	3-Jun-99	64	5	4	0	23-Jun-99	84	2	female	3167108	juvenile	0	no	0	0	control	before	0	0	1
1999	9959	3-Jun-99	64	5	4	0	23-Jun-99	84	2	male	3151454	juvenile	0	no	1	0.25	control	before	0	0	NA
1999	9959	3-Jun-99	64	5	4	0	25-Jun-99	86	4	female	3167108	juvenile	0	no	1	0.333	control	before	3	control_shortened	NA
1999	9959	3-Jun-99	64	5	4	0	25-Jun-99	86	4	male	3151454	juvenile	0	no	1	0.333	control	before	1	control_shortened	NA
1999	9959	3-Jun-99	64	5	4	0	28-Jun-99	89	7	female	3167108	juvenile	0	no	0	0	control	after	0	0	NA
1999	9959	3-Jun-99	64	5	4	0	28-Jun-99	89	7	male	3151454	juvenile	0	no	2	1	control	after	0	0	NA
1999	9959	3-Jun-99	64	5	4	0	30-Jun-99	91	9	female	3167108	juvenile	0	no	0	0	control	before	4	control_prolonged	NA
1999	9959	3-Jun-99	64	5	4	0	30-Jun-99	91	9	male	3151454	juvenile	0	no	0	0	control	before	2	control_prolonged	NA
1999	9959	3-Jun-99	64	5	4	0	2-Jul-99	93	11	female	3167108	juvenile	0	no	0	0	control	after	4	control_prolonged	NA
1999	9959	3-Jun-99	64	5	4	0	2-Jul-99	93	11	male	3151454	juvenile	0	no	1	1	control	after	2	control_prolonged	NA
1999	9959	3-Jun-99	64	5	4	0	5-Jul-99	96	14	female	3167108	juvenile	0	no	0	0	control	0	0	0	NA
1999	9959	3-Jun-99	64	5	4	0	5-Jul-99	96	14	male	3151454	juvenile	0	no	0	0	control	0	0	0	NA
1999	9960	27-May-99	57	5	4	0	16-Jun-99	77	1	female	3093771	adult	0	no	0	0	control	before	0	0	1
1999	9960	27-May-99	57	5	4	0	16-Jun-99	77	1	male	3093728	adult	0	no	3	1.5	control	before	0	0	NA
1999	9960	27-May-99	57	5	4	0	18-Jun-99	79	3	female	3093771	adult	0	no	1	0.25	control	before	3	control_shortened	NA
1999	9960	27-May-99	57	5	4	0	18-Jun-99	79	3	male	3093728	adult	0	no	2	0.5	control	before	1	control_shortened	NA
1999	9960	27-May-99	57	5	4	0	18-Jun-99	79	3	female	3093771	adult	0	no	3	0.75	control	before	3	control_shortened	NA
1999	9960	27-May-99	57	5	4	0	18-Jun-99	79	3	male	3093728	adult	0	no	1	0.25	control	before	1	control_shortened	NA
1999	9960	27-May-99	57	5	4	0	21-Jun-99	82	6	female	3093771	adult	0	no	1	0.5	control	after	3	control_shortened	NA
1999	9960	27-May-99	57	5	4	0	21-Jun-99	82	6	male	3093728	adult	0	no	1	0.5	control	after	1	control_shortened	NA
2018	18001	18-Apr-18	18	7	7	5	11-May-18	41	2	female	3390782	adult	0	no	0	0	prolonged	before	0	prolonged	1
2018	18001	18-Apr-18	18	7	7	5	11-May-18	41	2	male	3379061	adult	0	no	1	0.25	prolonged	before	0	prolonged	NA
2018	18001	18-Apr-18	18	7	7	5	14-May-18	44	5	female	3390782	adult	0	no	0	0	prolonged	before	0	prolonged	NA
2018	18001	18-Apr-18	18	7	7	5	14-May-18	44	5	male	3379061	adult	0	no	2	0.4	prolonged	before	0	prolonged	NA
2018	18001	18-Apr-18	18	7	7	5	16-May-18	46	7	female	3390782	adult	0	no	0	0	prolonged	before	2	prolonged	NA
2018	18001	18-Apr-18	18	7	7	5	16-May-18	46	7	male	3379061	adult	0	no	2	0.4	prolonged	before	2	prolonged	NA
2018	18001	18-Apr-18	18	7	7	5	18-May-18	48	9	female	3390782	adult	0	no	1	0.2	prolonged	before	2	prolonged	NA
2018	18001	18-Apr-18	18	7	7	5	18-May-18	48	9	male	3379061	adult	0	no	3	0.6	prolonged	before	2	prolonged	NA
2018	18001	18-Apr-18	18	7	7	5	18-May-18	48	9	female	3390782	adult	0	no	0	0	prolonged	after	2	prolonged	NA
2018	18001	18-Apr-18	18	7	7	5	18-May-18	48	9	male	3379061	adult	0	no	2	0.286	prolonged	after	2	prolonged	NA
2018	18001	18-Apr-18	18	7	7	5	19-May-18	49	10	female	3390782	adult	0	no	0	0	prolonged	after	2	prolonged	NA
2018	18001	18-Apr-18	18	7	7	5	19-May-18	49	10	male	3379061	adult	0	no	2	0.286	prolonged	after	2	prolonged	NA
2018	18001	18-Apr-18	18	7	7	5	21-May-18	51	12	female	3390782	adult	0	no	0	0	prolonged	after	0	prolonged	NA
2018	18001	18-Apr-18	18	7	7	5	21-May-18	51	12	male	3379061	adult	0	no	2	0.333	prolonged	after	0	prolonged	NA
2018	18001	18-Apr-18	18	7	7	5	23-May-18	53	14	female	3390782	adult	0	no	3	0.6	prolonged	after	0	prolonged	NA
2018	18001	18-Apr-18	18	7	7	5	23-May-18	53	14	male	3379061	adult	0	no	3	0.6	prolonged	after	0	prolonged	NA
2018	18001	18-Apr-18	18	7	7	5	25-May-18	55	16	female	3390782	adult	0	no	0	0	prolonged	after	0	prolonged	NA
2018	18001	18-Apr-18	18	7	7	5	25-May-18	55	16	male	3379061	adult	0	no	3	0.6	prolonged	after	0	prolonged	NA
2018	18001	18-Apr-18	18	7	7	5	28-May-18	58	19	female	3390782	adult	0	no	3	0.6	prolonged	after	0	prolonged	NA
2018	18001	18-Apr-18	18	7	7	5	28-May-18	58	19	male	3379061	adult	0	no	2	0.4	prolonged	after	0	prolonged	NA
2018	18001	18-Apr-18	18	7	7	5	29-May-18	59	20	female	3390782	adult	0	no	3	0.6	prolonged	after	0	prolonged	NA
2018	18001	18-Apr-18	18	7	7	5	29-May-18	59	20	male	3379061	adult	0	no	3	0.6	prolonged	after	0	prolonged	NA
2018	18002	18-Apr-18	18	7	5	0	11-May-18	41	2	female	3369854	adult	0	no	0	0	control	before	0	0	1
2018	18002	18-Apr-18	18	7	5	0	11-May-18	41	2	male	3417286	adult	0	no	1	0.25	control	before	0	0	NA
2018	18002	18-Apr-18	18	7	5	0	14-May-18	44	5	female	3369854	adult	0	no	1	0.2	control	after	3	control_shortened	NA
2018	18002	18-Apr-18	18	7	5	0	14-May-18	44	5	male	3417286	adult	0	no	1	0.2	control	after	1	control_shortened	NA
2018	18002	18-Apr-18	18	7	5	0	16-May-18	46	7	female	3369854	adult	0	no	0	0	control	after	0	0	NA
2018	18002	18-Apr-18	18	7	5	0	16-May-18	46	7	male	3417286	adult	0	no	1	0.25	control	after	0	0	NA
2018	18002	18-Apr-18	18	7	5	0	21-May-18	51	12	helper	3377360	juvenile	1	yes	2	0.667	control	after	2	control_prolonged	NA
2018	18002	18-Apr-18	18	7	5	0	21-May-18	51	12	female	3369854	adult	1	yes	1	0.333	control	after	4	control_prolonged	NA
2018	18002	18-Apr-18	18	7	5	0	21-May-18	51	12	male	3417286	adult	1	yes	2	0.667	control	after	2	control_prolonged	NA
2018	18002	18-Apr-18	18	7	5	0	23-May-18	53	14	helper	3377360	juvenile	1	yes	0	0	control	0	0	0	NA
2018	18002	18-Apr-18	18	7	5	0	23-May-18	53	14	female	3369854	adult	1	yes	3	1	control	0	0	0	NA
2018	18002	18-Apr-18	18	7	5	0	23-May-18	53	14	male	3417286	adult	1	yes	1	0.333	control	0	0	0	NA
2018	18006	23-Apr-18	23	4	2	7	16-May-18	46	2	female	3390885	adult	0	no	0	0	prolonged	before	0	prolonged	1
2018	18006	23-Apr-18	23	4	2	7	16-May-18	46	2	male	3333171	adult	0	no	2	1	prolonged	before	0	prolonged	NA
2018	18006	23-Apr-18	23	4	2	7	19-May-18	49	5	female	3390885	adult	0	no	0	0	prolonged	before	0	prolonged	NA
2018	18006	23-Apr-18	23	4	2	7	19-May-18	49	5	male	3333171	adult	0	no	3	1.5	prolonged	before	0	prolonged	NA
2018	18006	23-Apr-18	23	4	2	7	21-May-18	51	7	female	3390885	adult	0	no	0	0	prolonged	before	2	prolonged	NA
2018	18006	23-Apr-18	23	4	2	7	21-May-18	51	7	male	3333171	adult	0	no	2	1	prolonged	before	2	prolonged	NA
2018	18006	23-Apr-18	23	4	2	7	23-May-18	53	9	female	3390885	adult	0	no	0	0	prolonged	before	2	prolonged	NA
2018	18006	23-Apr-18	23	4	2	7	23-May-18	53	9	male	3333171	adult	0	no	2	1	prolonged	before	2	prolonged	NA
2018	18006	23-Apr-18	23	4	2	7	26-May-18	56	12	female	3390885	adult	0	no	0	0	prolonged	after	2	prolonged	NA
2018	18006	23-Apr-18	23	4	2	7	26-May-18	56	12	male	3333171	adult	0	no	3	0.429	prolonged	after	2	prolonged	NA
2018	18006	23-Apr-18	23	4	2	7	27-May-18	57	13	female	3390885	adult	0	no	0	0	prolonged	after	2	prolonged	NA
2018	18006	23-Apr-18	23	4	2	7	27-May-18	57	13	male	3333171	adult	0	no	3	0.429	prolonged	after	2	prolonged	NA
2018	18006	23-Apr-18	23	4	2	7	29-May-18	59	15	female	3390885	adult	0	no	1	0.167	prolonged	after	2	prolonged	NA
2018	18006	23-Apr-18	23	4	2	7	29-May-18	59	15	male	3333171	adult	0	no	3	0.5	prolonged	after	2	prolonged	NA
2018	18006	23-Apr-18	23	4	2	7	31-May-18	61	17	female	3390885	adult	0	no	1	0.167	prolonged	after	0	prolonged	NA
2018	18006	23-Apr-18	23	4	2	7	31-May-18	61	17	male	3333171	adult	0	no	2	0.333	prolonged	after	0	prolonged	NA
2018	18006	23-Apr-18	23	4	2	7	2-Jun-18	63	19	female	3390885	adult	0	no	2	0.333	prolonged	after	0	prolonged	NA
2018	18006	23-Apr-18	23	4	2	7	2-Jun-18	63	19	male	3333171	adult	0	no	4	0.667	prolonged	after	0	prolonged	NA
2018	18006	23-Apr-18	23	4	2	7	3-Jun-18	64	20	female	3390885	adult	0	no	4	0.667	prolonged	after	0	prolonged	NA
2018	18006	23-Apr-18	23	4	2	7	3-Jun-18	64	20	male	3333171	adult	0	no	5	0.833	prolonged	after	0	prolonged	NA
2018	18006	23-Apr-18	23	4	2	7	4-Jun-18	65	21	female	3390885	adult	0	no	1	0.167	prolonged	after	0	prolonged	NA
2018	18006	23-Apr-18	23	4	2	7	4-Jun-18	65	21	male	3333171	adult	0	no	3	0.5	prolonged	after	0	prolonged	NA
2018	18006	23-Apr-18	23	4	2	7	6-Jun-18	67	23	female	3390885	adult	0	no	0	0	prolonged	after	0	prolonged	NA
2018	18006	23-Apr-18	23	4	2	7	6-Jun-18	67	23	male	3333171	adult	0	no	3	0.75	prolonged	after	0	prolonged	NA
2018	18008	19-Apr-18	19	5	5	0	11-May-18	41	2	female	3427108	juvenile	0	no	0	0	control	before	0	0	1
2018	18008	19-Apr-18	19	5	5	0	11-May-18	41	2	male	3377336	juvenile	0	no	1	0.2	control	before	0	0	NA
2018	18008	19-Apr-18	19	5	5	0	14-May-18	44	5	female	3427108	juvenile	0	no	0	0	control	after	3	control_shortened	NA
2018	18008	19-Apr-18	19	5	5	0	14-May-18	44	5	male	3377336	juvenile	0	no	3	0.6	control	after	1	control_shortened	NA
2018	18008	19-Apr-18	19	5	5	0	16-May-18	46	7	female	3427108	juvenile	0	no	1	0.2	control	after	0	0	NA
2018	18008	19-Apr-18	19	5	5	0	16-May-18	46	7	male	3377336	juvenile	0	no	3	0.6	control	after	0	0	NA
2018	18019	23-Apr-18	23	7	7	5	16-May-18	46	3	female	-/- 18019H	adult	0	no	0	0	shortened	before	1	shortened	1
2018	18019	23-Apr-18	23	7	7	5	16-May-18	46	3	male	3333154	adult	0	no	1	0.167	shortened	before	1	shortened	NA
2018	18019	23-Apr-18	23	7	7	5	18-May-18	48	5	female	-/- 18019H	adult	0	no	0	0	shortened	before	1	shortened	NA
2018	18019	23-Apr-18	23	7	7	5	18-May-18	48	5	male	3333154	adult	0	no	3	0.429	shortened	before	1	shortened	NA
2018	18019	23-Apr-18	23	7	7	5	18-May-18	48	5	female	-/- 18019H	adult	0	no	0	0	shortened	after	1	shortened	NA
2018	18019	23-Apr-18	23	7	7	5	18-May-18	48	5	male	3333154	adult	0	no	1	0.2	shortened	after	1	shortened	NA
2018	18019	23-Apr-18	23	7	7	5	19-May-18	49	6	female	-/- 18019H	adult	0	no	2	0.4	shortened	after	1	shortened	NA
2018	18019	23-Apr-18	23	7	7	5	19-May-18	49	6	male	3333154	adult	0	no	4	0.8	shortened	after	1	shortened	NA
2018	18019	23-Apr-18	23	7	7	5	21-May-18	51	8	female	-/- 18019H	adult	0	no	1	0.2	shortened	after	1	shortened	NA
2018	18019	23-Apr-18	23	7	7	5	21-May-18	51	8	male	3333154	adult	0	no	7	1.4	shortened	after	1	shortened	NA
2018	18019	23-Apr-18	23	7	7	5	23-May-18	53	10	female	-/- 18019H	adult	0	no	0	0	shortened	after	0	shortened	NA
2018	18019	23-Apr-18	23	7	7	5	23-May-18	53	10	male	3333154	adult	0	no	3	0.6	shortened	after	0	shortened	NA
2018	18019	23-Apr-18	23	7	7	5	25-May-18	55	12	female	-/- 18019H	adult	0	no	1	0.2	shortened	after	0	shortened	NA
2018	18019	23-Apr-18	23	7	7	5	25-May-18	55	12	male	3333154	adult	0	no	1	0.2	shortened	after	0	shortened	NA
2018	18022	4-May-18	34	6	2	2	26-May-18	56	3	female	3379093	adult	0	no	0	0	control	before	3	control_shortened	1
2018	18022	4-May-18	34	6	2	2	26-May-18	56	3	male	3417285	adult	0	no	0	0	control	before	1	control_shortened	NA
2018	18024	28-Apr-18	28	7	7	2	23-May-18	53	6	female	-/- 18024H	adult	0	no	0	0	prolonged	before	0	prolonged	1
2018	18024	28-Apr-18	28	7	7	2	23-May-18	53	6	male	-/- 18024M	adult	0	no	2	0.333	prolonged	before	0	prolonged	NA
2018	18024	28-Apr-18	28	7	7	2	27-May-18	57	10	female	-/- 18024H	adult	0	no	0	0	prolonged	before	2	prolonged	NA
2018	18024	28-Apr-18	28	7	7	2	27-May-18	57	10	male	-/- 18024M	adult	0	no	2	0.667	prolonged	before	2	prolonged	NA
2018	18024	28-Apr-18	28	7	7	2	27-May-18	57	10	female	-/- 18024H	adult	0	no	0	0	prolonged	after	2	prolonged	NA
2018	18024	28-Apr-18	28	7	7	2	27-May-18	57	10	male	-/- 18024M	adult	0	no	2	0.333	prolonged	after	2	prolonged	NA
2018	18024	28-Apr-18	28	7	7	2	27-May-18	57	10	female	-/- 18024H	adult	0	no	0	0	prolonged	after	2	prolonged	NA
2018	18024	28-Apr-18	28	7	7	2	27-May-18	57	10	male	-/-18024M	adult	0	no	3	0.5	prolonged	after	2	prolonged	NA
2018	18024	28-Apr-18	28	7	7	2	28-May-18	58	11	female	-/- 18024H	adult	0	no	0	0	prolonged	after	2	prolonged	NA
2018	18024	28-Apr-18	28	7	7	2	28-May-18	58	11	male	-/- 18024M	adult	0	no	3	0.5	prolonged	after	2	prolonged	NA
2018	18024	28-Apr-18	28	7	7	2	2-Jun-18	63	16	female	-/- 18024H	adult	0	no	0	0	prolonged	after	0	prolonged	NA
2018	18024	28-Apr-18	28	7	7	2	2-Jun-18	63	16	male	-/- 18024M	adult	0	no	5	0.833	prolonged	after	0	prolonged	NA
2018	18024	28-Apr-18	28	7	7	2	4-Jun-18	65	18	female	-/- 18024H	adult	0	no	0	0	prolonged	after	0	prolonged	NA
2018	18024	28-Apr-18	28	7	7	2	4-Jun-18	65	18	male	-/- 18024M	adult	0	no	5	1.667	prolonged	after	0	prolonged	NA
2018	18024	28-Apr-18	28	7	7	2	6-Jun-18	67	20	female	-/- 18024H	adult	0	no	0	0	prolonged	after	0	prolonged	NA
2018	18024	28-Apr-18	28	7	7	2	6-Jun-18	67	20	male	-/- 18024M	adult	0	no	2	1	prolonged	after	0	prolonged	NA
2018	18027	2-May-18	32	7	6	0	23-May-18	53	1	female	3438301	adult	0	no	0	0	shortened	before	0	shortened	1
2018	18027	2-May-18	32	7	6	0	23-May-18	53	1	male	3390900	adult	0	no	0	0	shortened	before	0	shortened	NA
2018	18027	2-May-18	32	7	6	0	25-May-18	55	3	female	3438301	adult	0	no	0	0	shortened	before	1	shortened	NA
2018	18027	2-May-18	32	7	6	0	25-May-18	55	3	male	3390900	adult	0	no	3	0.5	shortened	before	1	shortened	NA
2018	18027	2-May-18	32	7	6	0	27-May-18	57	5	female	3438301	adult	0	no	0	0	shortened	before	1	shortened	NA
2018	18027	2-May-18	32	7	6	0	27-May-18	57	5	male	3390900	adult	0	no	3	0.5	shortened	before	1	shortened	NA
2018	18027	2-May-18	32	7	6	0	27-May-18	57	5	female	3438301	adult	0	no	0	0	shortened	after	1	shortened	NA
2018	18027	2-May-18	32	7	6	0	27-May-18	57	5	male	3390900	adult	0	no	2	0.667	shortened	after	1	shortened	NA
2018	18027	2-May-18	32	7	6	0	27-May-18	57	5	female	3438301	adult	0	no	1	0.333	shortened	after	1	shortened	NA
2018	18027	2-May-18	32	7	6	0	27-May-18	57	5	male	3390900	adult	0	no	3	1	shortened	after	1	shortened	NA
2018	18027	2-May-18	32	7	6	0	28-May-18	58	6	female	3438301	adult	0	no	0	0	shortened	after	1	shortened	NA
2018	18027	2-May-18	32	7	6	0	28-May-18	58	6	male	3390900	adult	0	no	3	1	shortened	after	1	shortened	NA
2018	18027	2-May-18	32	7	6	0	29-May-18	59	7	female	3438301	adult	0	no	1	0.333	shortened	after	1	shortened	NA
2018	18027	2-May-18	32	7	6	0	29-May-18	59	7	male	3390900	adult	0	no	4	1.333	shortened	after	1	shortened	NA
2018	18027	2-May-18	32	7	6	0	31-May-18	61	9	female	3438301	adult	0	no	0	0	shortened	after	0	shortened	NA
2018	18027	2-May-18	32	7	6	0	31-May-18	61	9	male	3390900	adult	0	no	2	2	shortened	after	0	shortened	NA
2018	18033	4-May-18	34	6	6	0	26-May-18	56	3	female	3369776	adult	0	no	0	0	control	before	3	control_shortened	1
2018	18033	4-May-18	34	6	6	0	26-May-18	56	3	male	3356794	adult	0	no	2	0.333	control	before	1	control_shortened	NA
2018	18033	4-May-18	34	6	6	0	28-May-18	58	5	female	3369776	adult	0	no	0	0	control	after	3	control_shortened	NA
2018	18033	4-May-18	34	6	6	0	28-May-18	58	5	male	3356794	adult	0	no	3	0.5	control	after	1	control_shortened	NA
2018	18033	4-May-18	34	6	6	0	31-May-18	61	8	female	3369776	adult	0	no	0	0	control	before	0	0	NA
2018	18033	4-May-18	34	6	6	0	31-May-18	61	8	male	3356794	adult	0	no	3	0.5	control	before	0	0	NA
2018	18033	4-May-18	34	6	6	0	4-Jun-18	65	12	female	3369776	adult	0	no	4	0.8	control	after	4	control_prolonged	NA
2018	18033	4-May-18	34	6	6	0	4-Jun-18	65	12	male	3356794	adult	0	no	2	0.4	control	after	2	control_prolonged	NA
2018	18034	1-May-18	31	6	5	4	23-May-18	53	3	female	3390884	adult	0	no	0	0	control	before	3	control_shortened	1
2018	18034	1-May-18	31	6	5	4	23-May-18	53	3	male	3383517	adult	0	no	0	0	control	before	1	control_shortened	NA
2018	18034	1-May-18	31	6	5	4	26-May-18	56	6	female	3390884	adult	0	no	0	0	control	after	3	control_shortened	NA
2018	18034	1-May-18	31	6	5	4	26-May-18	56	6	male	3383517	adult	0	no	0	0	control	after	1	control_shortened	NA
2018	18034	1-May-18	31	6	5	4	28-May-18	58	8	female	3390884	adult	0	no	0	0	control	before	0	0	NA
2018	18034	1-May-18	31	6	5	4	28-May-18	58	8	male	3383517	adult	0	no	4	0.8	control	before	0	0	NA
2018	18034	1-May-18	31	6	5	4	31-May-18	61	11	female	3390884	adult	0	no	1	0.2	control	after	4	control_prolonged	NA
2018	18034	1-May-18	31	6	5	4	31-May-18	61	11	male	3383517	adult	0	no	4	0.8	control	after	2	control_prolonged	NA
2018	18034	1-May-18	31	6	5	4	2-Jun-18	63	13	female	3390884	adult	0	no	2	0.4	control	0	0	0	NA
2018	18034	1-May-18	31	6	5	4	2-Jun-18	63	13	male	3383517	adult	0	no	5	1	control	0	0	0	NA
2018	18034	1-May-18	31	6	5	4	4-Jun-18	65	15	female	3390884	adult	0	no	5	1.25	control	0	0	0	NA
2018	18034	1-May-18	31	6	5	4	4-Jun-18	65	15	male	3383517	adult	0	no	4	1	control	0	0	0	NA
2018	18034	1-May-18	31	6	5	4	6-Jun-18	67	17	helper	3356794	adult	0	no	1	0.25	control	0	0	0	NA
2018	18034	1-May-18	31	6	5	4	6-Jun-18	67	17	female	3390884	adult	0	no	1	0.25	control	0	0	0	NA
2018	18034	1-May-18	31	6	5	4	6-Jun-18	67	17	male	3383517	adult	0	no	4	1	control	0	0	0	NA
2018	18038	11-May-18	41	7	6	3	2-Jun-18	63	3	female	3379070	adult	0	no	0	0	shortened	before	1	shortened	1
2018	18038	11-May-18	41	7	6	3	2-Jun-18	63	3	male	3333151	adult	0	no	2	0.4	shortened	before	1	shortened	NA
2018	18038	11-May-18	41	7	6	3	3-Jun-18	64	4	female	3379070	adult	0	no	0	0	shortened	before	1	shortened	NA
2018	18038	11-May-18	41	7	6	3	3-Jun-18	64	4	male	3333151	adult	0	no	2	0.4	shortened	before	1	shortened	NA
2018	18038	11-May-18	41	7	6	3	3-Jun-18	64	4	female	3379070	adult	0	no	1	0.25	shortened	after	1	shortened	NA
2018	18038	11-May-18	41	7	6	3	3-Jun-18	64	4	male	3333151	adult	0	no	3	0.75	shortened	after	1	shortened	NA
2018	18038	11-May-18	41	7	6	3	3-Jun-18	64	4	female	3379070	adult	0	no	0	0	shortened	after	1	shortened	NA
2018	18038	11-May-18	41	7	6	3	3-Jun-18	64	4	male	3333151	adult	0	no	1	0.25	shortened	after	1	shortened	NA
2018	18038	11-May-18	41	7	6	3	4-Jun-18	65	5	female	3379070	adult	0	no	2	0.5	shortened	after	1	shortened	NA
2018	18038	11-May-18	41	7	6	3	4-Jun-18	65	5	male	3333151	adult	0	no	4	1	shortened	after	1	shortened	NA
2018	18038	11-May-18	41	7	6	3	6-Jun-18	67	7	female	3379070	adult	0	no	2	0.5	shortened	after	0	shortened	NA
2018	18038	11-May-18	41	7	6	3	6-Jun-18	67	7	male	3333151	adult	0	no	4	1	shortened	after	0	shortened	NA
2018	18038	11-May-18	41	7	6	3	8-Jun-18	69	9	helper	3356794	adult	0	no	2	0.667	shortened	after	0	shortened	NA
2018	18038	11-May-18	41	7	6	3	8-Jun-18	69	9	female	3379070	adult	0	no	1	0.333	shortened	after	0	shortened	NA
2018	18038	11-May-18	41	7	6	3	8-Jun-18	69	9	male	3333151	adult	0	no	2	0.667	shortened	after	0	shortened	NA
2018	18040	5-May-18	35	5	4	2	26-May-18	56	2	female	-/- 18040H	adult	0	no	0	0	prolonged	before	0	prolonged	1
2018	18040	5-May-18	35	5	4	2	26-May-18	56	2	male	3417389	adult	0	no	3	0.75	prolonged	before	0	prolonged	NA
2018	18040	5-May-18	35	5	4	2	27-May-18	57	3	female	-/- 18040H	adult	0	no	0	0	prolonged	before	0	prolonged	NA
2018	18040	5-May-18	35	5	4	2	27-May-18	57	3	male	3417389	adult	0	no	1	0.25	prolonged	before	0	prolonged	NA
2018	18040	5-May-18	35	5	4	2	29-May-18	59	5	female	-/- 18040H	adult	0	no	0	0	prolonged	before	0	prolonged	NA
2018	18040	5-May-18	35	5	4	2	29-May-18	59	5	male	3417389	adult	0	no	3	0.75	prolonged	before	0	prolonged	NA
2018	18040	5-May-18	35	5	4	2	31-May-18	61	7	female	-/- 18040H	adult	0	no	0	0	prolonged	before	2	prolonged	NA
2018	18040	5-May-18	35	5	4	2	31-May-18	61	7	male	3417389	adult	0	no	3	0.75	prolonged	before	2	prolonged	NA
2018	18040	5-May-18	35	5	4	2	3-Jun-18	64	10	female	-/- 18040H	adult	0	no	1	0.25	prolonged	before	2	prolonged	NA
2018	18040	5-May-18	35	5	4	2	3-Jun-18	64	10	male	3417389	adult	0	no	2	0.5	prolonged	before	2	prolonged	NA
2018	18040	5-May-18	35	5	4	2	3-Jun-18	64	10	female	-/- 18040H	adult	0	no	0	0	prolonged	after	2	prolonged	NA
2018	18040	5-May-18	35	5	4	2	3-Jun-18	64	10	male	3417389	adult	0	no	1	0.2	prolonged	after	2	prolonged	NA
2018	18040	5-May-18	35	5	4	2	3-Jun-18	64	10	female	-/- 18040H	adult	0	no	0	0	prolonged	after	2	prolonged	NA
2018	18040	5-May-18	35	5	4	2	3-Jun-18	64	10	male	3417389	adult	0	no	3	0.6	prolonged	after	2	prolonged	NA
2018	18040	5-May-18	35	5	4	2	4-Jun-18	65	11	female	-/- 18040H	adult	0	no	0	0	prolonged	after	2	prolonged	NA
2018	18040	5-May-18	35	5	4	2	4-Jun-18	65	11	male	3417389	adult	0	no	3	0.5	prolonged	after	2	prolonged	NA
2018	18040	5-May-18	35	5	4	2	6-Jun-18	67	13	female	-/- 18040H	adult	0	no	2	0.5	prolonged	after	0	prolonged	NA
2018	18040	5-May-18	35	5	4	2	6-Jun-18	67	13	male	3417389	adult	0	no	3	0.75	prolonged	after	0	prolonged	NA
2018	18040	5-May-18	35	5	4	2	8-Jun-18	69	15	helper	-/- 18040A	adult	1	yes	1	0.333	prolonged	after	0	prolonged	NA
2018	18040	5-May-18	35	5	4	2	8-Jun-18	69	15	female	-/- 18040H	adult	1	yes	0	0	prolonged	after	0	prolonged	NA
2018	18040	5-May-18	35	5	4	2	8-Jun-18	69	15	male	3417389	adult	1	yes	4	1.333	prolonged	after	0	prolonged	NA
2018	18040	5-May-18	35	5	4	2	11-Jun-18	72	18	helper	-/- 18040A	adult	2	yes	2	0.667	prolonged	after	0	prolonged	NA
2018	18040	5-May-18	35	5	4	2	11-Jun-18	72	18	helper	3390875	adult	2	yes	1	0.333	prolonged	after	0	prolonged	NA
2018	18040	5-May-18	35	5	4	2	11-Jun-18	72	18	female	-/- 18040H	adult	2	yes	0	0	prolonged	after	0	prolonged	NA
2018	18040	5-May-18	35	5	4	2	11-Jun-18	72	18	male	3417389	adult	2	yes	2	0.667	prolonged	after	0	prolonged	NA
2018	18040	5-May-18	35	5	4	2	12-Jun-18	73	19	helper	-/- 18040A	adult	2	yes	0	0	prolonged	after	0	prolonged	NA
2018	18040	5-May-18	35	5	4	2	12-Jun-18	73	19	helper	3390875	adult	2	yes	0	0	prolonged	after	0	prolonged	NA
2018	18040	5-May-18	35	5	4	2	12-Jun-18	73	19	female	-/- 18040H	adult	2	yes	1	0.5	prolonged	after	0	prolonged	NA
2018	18040	5-May-18	35	5	4	2	12-Jun-18	73	19	male	3417389	adult	2	yes	2	1	prolonged	after	0	prolonged	NA
2018	18040	5-May-18	35	5	4	2	15-Jun-18	76	22	helper	3390875	adult	2	yes	1	0.5	prolonged	after	0	prolonged	NA
2018	18040	5-May-18	35	5	4	2	15-Jun-18	76	22	helper	-/-18040A	adult	2	yes	2	1	prolonged	after	0	prolonged	NA
2018	18040	5-May-18	35	5	4	2	15-Jun-18	76	22	female	-/- 18040H	adult	2	yes	1	0.5	prolonged	after	0	prolonged	NA
2018	18040	5-May-18	35	5	4	2	15-Jun-18	76	22	male	3417389	adult	2	yes	4	2	prolonged	after	0	prolonged	NA
2018	18041	2-May-18	32	7	7	2	23-May-18	53	2	female	3379077	adult	0	no	0	0	shortened	before	0	shortened	1
2018	18041	2-May-18	32	7	7	2	23-May-18	53	2	male	3333173	adult	0	no	1	0.5	shortened	before	0	shortened	NA
2018	18041	2-May-18	32	7	7	2	25-May-18	55	4	female	3379077	adult	0	no	0	0	shortened	before	1	shortened	NA
2018	18041	2-May-18	32	7	7	2	25-May-18	55	4	male	3333173	adult	0	no	2	0.286	shortened	before	1	shortened	NA
2018	18041	2-May-18	32	7	7	2	25-May-18	55	4	female	3379077	adult	0	no	1	0.5	shortened	after	1	shortened	NA
2018	18041	2-May-18	32	7	7	2	25-May-18	55	4	male	3333173	adult	0	no	2	1	shortened	after	1	shortened	NA
2018	18041	2-May-18	32	7	7	2	25-May-18	55	4	female	3379077	adult	0	no	2	1	shortened	after	1	shortened	NA
2018	18041	2-May-18	32	7	7	2	25-May-18	55	4	male	3333173	adult	0	no	3	1.5	shortened	after	1	shortened	NA
2018	18041	2-May-18	32	7	7	2	28-May-18	58	7	female	3379077	adult	0	no	1	0.5	shortened	after	1	shortened	NA
2018	18041	2-May-18	32	7	7	2	28-May-18	58	7	male	3333173	adult	0	no	3	1.5	shortened	after	1	shortened	NA
2018	18041	2-May-18	32	7	7	2	29-May-18	59	8	female	3379077	adult	0	no	1	0.5	shortened	after	0	shortened	NA
2018	18041	2-May-18	32	7	7	2	29-May-18	59	8	male	3333173	adult	0	no	1	0.5	shortened	after	0	shortened	NA
2018	18047	17-May-18	47	6	5	3	8-Jun-18	69	2	female	3379094	adult	0	no	0	0	control	before	0	0	1
2018	18047	17-May-18	47	6	5	3	8-Jun-18	69	2	male	3379057	adult	0	no	2	0.4	control	before	0	0	NA
2018	18047	17-May-18	47	6	5	3	11-Jun-18	72	5	female	3379094	adult	0	no	0	0	control	after	3	control_shortened	NA
2018	18047	17-May-18	47	6	5	3	11-Jun-18	72	5	male	3379057	adult	0	no	2	0.4	control	after	1	control_shortened	NA
2018	18047	17-May-18	47	6	5	3	12-Jun-18	73	6	female	3379094	adult	0	no	2	0.5	control	after	3	control_shortened	NA
2018	18047	17-May-18	47	6	5	3	12-Jun-18	73	6	male	3379057	adult	0	no	2	0.5	control	after	1	control_shortened	NA
2018	18047	17-May-18	47	6	5	3	15-Jun-18	76	9	female	3379094	adult	0	no	0	0	control	before	4	control_prolonged	NA
2018	18047	17-May-18	47	6	5	3	15-Jun-18	76	9	male	3379057	adult	0	no	1	0.333	control	before	2	control_prolonged	NA
2018	18047	17-May-18	47	6	5	3	19-Jun-18	80	13	female	3379094	adult	0	no	1	0.333	control	0	0	0	NA
2018	18047	17-May-18	47	6	5	3	19-Jun-18	80	13	male	3379057	adult	0	no	2	0.667	control	0	0	0	NA
2018	18047	17-May-18	47	6	5	3	22-Jun-18	83	16	female	3379094	adult	0	no	2	0.667	control	0	0	0	NA
2018	18047	17-May-18	47	6	5	3	22-Jun-18	83	16	male	3379057	adult	0	no	2	0.667	control	0	0	0	NA
2018	18049	19-May-18	49	5	5	3	11-Jun-18	72	3	female	-/- 18049H	adult	0	no	0	0	control	before	3	control_shortened	1
2018	18049	19-May-18	49	5	5	3	11-Jun-18	72	3	male	3377330	juvenile	0	no	1	0.2	control	before	1	control_shortened	NA
2018	18049	19-May-18	49	5	5	3	12-Jun-18	73	4	helper	3377328	juvenile	1	yes	0	0	control	before	1	control_shortened	NA
2018	18049	19-May-18	49	5	5	3	12-Jun-18	73	4	female	-/- 18049H	adult	1	yes	0	0	control	before	3	control_shortened	NA
2018	18049	19-May-18	49	5	5	3	12-Jun-18	73	4	male	3377330	juvenile	1	yes	1	0.333	control	before	1	control_shortened	NA
2018	18049	19-May-18	49	5	5	3	15-Jun-18	76	7	helper	3377328	juvenile	1	yes	0	0	control	after	0	0	NA
2018	18049	19-May-18	49	5	5	3	15-Jun-18	76	7	female	-/- 18049H	adult	1	yes	1	0.333	control	after	0	0	NA
2018	18049	19-May-18	49	5	5	3	15-Jun-18	76	7	male	3377330	juvenile	1	yes	3	1	control	after	0	0	NA
2018	18049	19-May-18	49	5	5	3	19-Jun-18	80	11	helper	3383517	adult	2	yes	1	0.333	control	after	2	control_prolonged	NA
2018	18049	19-May-18	49	5	5	3	19-Jun-18	80	11	helper	3377328	juvenile	2	yes	0	0	control	after	2	control_prolonged	NA
2018	18049	19-May-18	49	5	5	3	19-Jun-18	80	11	female	-/- 18049H	adult	2	yes	3	1	control	after	4	control_prolonged	NA
2018	18049	19-May-18	49	5	5	3	19-Jun-18	80	11	male	3377330	juvenile	2	yes	1	0.333	control	after	2	control_prolonged	NA
2018	18049	19-May-18	49	5	5	3	22-Jun-18	83	14	helper	3377328	juvenile	2	yes	3	1	control	0	0	0	NA
2018	18049	19-May-18	49	5	5	3	22-Jun-18	83	14	helper	3383517	adult	2	yes	3	1	control	0	0	0	NA
2018	18049	19-May-18	49	5	5	3	22-Jun-18	83	14	female	-/- 18049H	adult	2	yes	2	0.667	control	0	0	0	NA
2018	18049	19-May-18	49	5	5	3	22-Jun-18	83	14	male	3377330	juvenile	2	yes	1	0.333	control	0	0	0	NA
2018	18050	25-May-18	55	5	4	0	15-Jun-18	76	2	female	3427108	juvenile	0	no	0	0	control	before	0	0	1
2018	18050	25-May-18	55	5	4	0	15-Jun-18	76	2	male	3377336	juvenile	0	no	2	0.4	control	before	0	0	NA
2018	18050	25-May-18	55	5	4	0	19-Jun-18	80	6	female	3427108	juvenile	0	no	2	0.667	control	after	3	control_shortened	NA
2018	18050	25-May-18	55	5	4	0	19-Jun-18	80	6	male	3377336	juvenile	0	no	0	0	control	after	1	control_shortened	NA
2018	18050	25-May-18	55	5	4	0	22-Jun-18	83	9	female	3427108	juvenile	0	no	0	0	control	before	4	control_prolonged	NA
2018	18050	25-May-18	55	5	4	0	22-Jun-18	83	9	male	3377336	juvenile	0	no	2	0.667	control	before	2	control_prolonged	NA
2018	18050	25-May-18	55	5	4	0	26-Jun-18	87	13	female	3427108	juvenile	0	no	3	1	control	0	0	0	NA
2018	18050	25-May-18	55	5	4	0	26-Jun-18	87	13	male	3377336	juvenile	0	no	2	0.667	control	0	0	0	NA
