# Supplementary material for: Experimental evidence for flexibility in provisioning behavior in a cooperatively breeding bird
Source: Behav Ecol. 2026 Feb 26;37(3):arag021. doi: 10.1093/beheco/arag021 (PMC13009402; doi:10.1093/beheco/arag021)
Supplement: arag021_Supplementary_Data [file arag021_supplementary_data.zip › data_stay_clean.csv]

year	nest	laying_date	laying_date_std	eggs	chicks	fledgings	period	selected_days	group	help	hatching_date	fledging_date	stay_at_exp_nest	hatching_date_original_nest	fledging_age
1998	9810	04-Apr-98	4	8	8	6	1	1	shortened	1	25-04-98	08-05-98	13	21-04-98	17
1998	9813	01-Apr-98	1	6	5	4	1	0	prolonged	0	21-04-98	15-05-98	24	27-04-98	18
1998	9815	04-Apr-98	4	6	4	3	1	0	shortened	0	24-04-98	06-05-98	12	20-04-98	16
1998	9817	01-Apr-98	1	7	6	6	1	4	control	0	20-04-98	08-05-98	18	20-04-98	18
1998	9818	01-Apr-98	1	7	4	3	1	0	prolonged	1	20-04-98	13-05-98	23	24-04-98	19
1998	9819	08-Apr-98	8	7	6	4	2	2	control	1	30-04-98	15-05-98	15	30-04-98	15
1998	9823	05-Apr-98	5	6	5	3	1	0	prolonged	0	25-04-98	20-05-98	25	25-04-98	25
1998	9829	02-Apr-98	2	7	6	4	1	4	control	0	22-04-98	11-05-98	19	22-04-98	19
1998	9831	19-Apr-98	19	6	6	5	2	4	control	0	08-05-98	27-05-98	19	08-05-98	19
1998	9832	07-Apr-98	7	8	5	4	1	1	shortened	1	27-04-98	11-05-98	14	21-04-98	20
1998	9834	09-Apr-98	9	6	6	5	1	4	control	1	29-04-98	15-05-98	16	29-04-98	16
1998	9843	19-May-98	49	5	4	3	1	4	control	0	06-06-98	24-06-98	18	06-06-98	18
1998	9846	26-May-98	56	6	2	1	1	4	control	0	15-06-98	01-07-98	16	15-06-98	16
1998	9849	28-May-98	58	5	2	1	1	4	control	1	17-06-98	01-07-98	14	17-06-98	14
1999	9902	05-Apr-99	5	7	7	6	1	0	prolonged	1	24-04-99	14-05-99	20	30-04-99	14
1999	9905	13-Apr-99	13	5	5	4	2	2	control	1	30-04-99	15-05-99	15	30-04-99	15
1999	9910	12-Apr-99	12	6	6	6	1	4	control	0	03-05-99	17-05-99	14	03-05-99	14
1999	9911	07-Apr-99	7	7	7	6	1	4	control	0	28-04-99	12-05-99	14	28-04-99	14
1999	9916	09-Apr-99	9	6	5	5	2	4	control	0	30-04-99	14-05-99	14	30-04-99	14
1999	9917	06-Apr-99	6	NA	7	6	1	4	control	0	26-04-99	10-05-99	14	26-04-99	14
1999	9919	09-Apr-99	9	8	7	5	1	1	shortened	1	02-05-99	10-05-99	8	26-04-99	14
1999	9920	06-Apr-99	6	6	6	6	1	0	prolonged	0	26-04-99	17-05-99	21	02-05-99	15
1999	9922	04-Apr-99	4	7	7	2	1	0	prolonged	1	24-04-99	17-05-99	23	30-04-99	17
1999	9927	10-Apr-99	10	6	6	5	1	0	shortened	0	30-04-99	10-05-99	10	24-04-99	16
1999	9936	05-Apr-99	5	6	3	3	1	4	control	0	26-04-99	12-05-99	16	26-04-99	16
1999	9941	18-Apr-99	18	7	6	5	1	0	shortened	0	09-05-99	17-05-99	8	03-05-99	14
1999	9945	23-Apr-99	23	7	4	4	1	2	control	0	14-05-99	28-05-99	14	14-05-99	14
1999	9948	10-Apr-99	10	6	5	6	1	1	shortened	1	30-04-99	10-05-99	10	24-04-99	16
1999	9950	22-Apr-99	22	6	4	5	1	0	prolonged	1	12-05-99	02-06-99	21	19-05-99	14
1999	9954	03-May-99	33	5	2	2	1	2	control	1	24-05-99	06-06-99	13	24-05-99	13
1999	9955	02-May-99	32	5	5	2	1	4	control	0	22-05-99	07-06-99	16	22-05-99	16
1999	9957	12-May-99	42	7	7	5	1	4	control	1	01-06-99	18-06-99	17	01-06-99	17
2018	18001	18-Apr-18	18	7	7	5	1	0	prolonged	0	10-05-18	31-05-18	21	15-05-18	16
2018	18006	23-Apr-18	23	4	2	7	1	0	prolonged	0	15-05-18	08-06-18	24	22-05-18	17
2018	18019	23-Apr-18	23	7	7	5	1	1	shortened	0	15-05-18	26-05-18	11	10-05-18	16
2018	18024	28-Apr-18	28	7	7	2	1	0	prolonged	0	18-05-18	11-06-18	24	23-05-18	19
2018	18034	01-May-18	31	6	5	4	2	4	control	0	21-05-98	08-06-98	18	21-05-98	18
2018	18038	11-May-18	41	7	6	3	1	1	shortened	0	31-05-18	11-06-18	11	25-05-18	17
2018	18040	05-May-18	35	5	4	2	1	0	prolonged	1	25-05-18	17-06-18	23	31-05-18	17
2018	18041	02-May-18	32	7	7	2	1	0	shortened	0	22-05-18	02-06-18	11	15-05-18	18
2018	18047	17-May-18	47	6	5	3	1	4	control	0	07-06-98	26-06-98	19	07-06-98	19
2018	18049	19-May-18	49	5	5	3	2	2	control	1	09-06-18	26-06-18	17	09-06-18	17
