# Supplementary material for: Experimental evidence for flexibility in provisioning behavior in a cooperatively breeding bird
Source: Behav Ecol. 2026 Feb 26;37(3):arag021. doi: 10.1093/beheco/arag021 (PMC13009402; doi:10.1093/beheco/arag021)
Supplement: arag021_Supplementary_Data [file arag021_supplementary_data.zip › code_BEHECO.R]

###----------------------------------------------------------------------------------------------------------###
### Paper:"Experimental evidence for flexibility in provisioning behaviour in a cooperatively breeding bird" 
### Journal: Behavioral Ecology                                                                                                                                    ###                                                                              ###
### Date: October 2025                                                                                                                                               ###
###----------------------------------------------------------------------------------------------------------###

rm(list=ls(all=TRUE))

#####################
### load packages ###
#####################
library(reshape)
library(pscl)
library(MuMIn)
library(boot)
library(ggplot2)
library(ggeffects)
library(lme4)
library(lmerTest)
library(nlme)
library(glmmTMB)
library(multcomp)
library(emmeans)
library(interactions)
library(performance)
library(DHARMa)
library(car)
library(ggsignif)
library(tidyverse)
library(viridis)
library(EnvStats) 
library(dplyr)
library(cowplot)
library(car)
library(rstatix)

#############################
### set working directory ###
#############################
#setwd("~/xxx")

#################
### load data ###
#################

df <- read.csv(file = "data_provisioning_clean.csv", header = TRUE, sep=",") # this includes all the 1-h observations (N=1140)

str(df) # adjust structure for the analyses

df$year <- as.factor(df$year)
df$nest <- as.factor(df$nest)
df$laying_date_std <- as.numeric(df$laying_date_std)
df$eggs <- as.numeric(df$eggs)
df$chicks <- as.numeric(df$chicks)
df$fledgings <- as.numeric(df$fledgings)
df$day_since_hatching <- as.numeric(df$day_since_hatching)
df$status <- as.factor(df$status)
df$ring <- as.factor(df$ring)
df$helpers <- as.numeric(df$helpers)
df$help <- as.factor(df$help)
df$feeds <- as.numeric(df$feeds)
df$experimental_group <- as.factor(df$experimental_group)
df$period <- as.factor(df$period)
df$group <- as.factor(df$group)

# plot provisioning rate over time for each group for visual purposes
# this is also to understand why we below subset the observations so that observations from control and experimental broods
# are fully comparable. Details are given in the main text 

df %>%
  ggplot( aes(x=day_since_hatching, y=feeds, fill=experimental_group)) +
  stat_smooth(method="gam", se=T, colour = "black") +
  scale_color_manual(values = c("grey", "#E69F00","#329A55")) +
  scale_fill_manual(values = alpha(c("grey", "#E69F00","#329A55"), .6)) +
  geom_jitter(position=position_jitter(height=0, width=0.2), size=2, alpha=0.3) +
  theme_bw() +
  theme(axis.line = element_line(color='black'),
        plot.background = element_blank(),
        panel.grid.minor = element_blank(),
        panel.grid.major = element_blank()) +
  theme(legend.position="top", text = element_text(size = 16, family = "Times")) +
  labs(y = "feeds hour") +
  labs(x = "length of nestling period (days)")


## Breakdown of numbers of observations and nests

# observations per group and year
group_by(df, experimental_group, year) %>% 
  dplyr::summarise(
    count = n())

# nests per group
df %>%
  group_by(experimental_group) %>%
  dplyr::summarise(
    family_count = n_distinct(nest)
  )
# nests per group and year
df %>%
  group_by(experimental_group, year) %>%
  dplyr::summarise(
    family_count = n_distinct(nest)
  )

# nests per group and help
df %>%
  group_by(experimental_group, help) %>%
  dplyr::summarise(
    family_count = n_distinct(nest)
  )

# observations per group and help
group_by(df, experimental_group, help) %>% 
  dplyr::summarise(
    count = n())

# nests per group (years pooled)
df %>%
  group_by(experimental_group) %>%
  dplyr::summarise(
    family_count = n_distinct(nest)
  )

# observations per group, age and help
group_by(df, experimental_group, euring_age, help) %>% 
  dplyr::summarise(
    count = n())

# observations per status and age
group_by(df, status, euring_age) %>% 
  dplyr::summarise(
    count = n())


###------------------###
### Fitting GLMM/LMM ### 
###------------------###

## Check whether the number of chicks and fledglings differ among shortened, prolonged and control broods before swapping
## The following analyses are at the nest scale, then why I select only one (fixed) value per individual nest; this corresponds to df$nest_val == 1
df2 <- subset(df, df$nest_val == 1) 

##################
### Brood size ### 
##################

# Calculate brood size for control and experimental groups using raw data 
df2 %>%
  group_by(experimental_group) %>%
  get_summary_stats(chicks, type = "mean_se") 

# Model brood size using a Conway-Maxwell-Poisson distribution. This corresponds to the results shown in Table 1a
chick_mod_CMP <- glmmTMB(
  chicks ~ experimental_group + laying_date_std + year, 
  data = df2, 
  family = compois(link = "log")
)

summary(chick_mod_CMP)

# model checks
qqnorm(residuals(chick_mod_CMP))
check_model(chick_mod_CMP)
#confint(chick_mod_CMP, parm="beta_")  ## slow! Fixed-effect coefficients and confidence intervals
confint(chick_mod_CMP, parm="beta_", method="Wald") # faster-but-less-accurate Wald confidence intervals

# model checks, plotting the scaled residuals
simulated_residuals_chick_mod_CMP <- simulateResiduals(chick_mod_CMP)
plot(simulated_residuals_chick_mod_CMP) # no significant deviation
testDispersion(simulated_residuals_chick_mod_CMP) # no under-dispersion

# post hot pair-wise comparisons
summary(glht(chick_mod_CMP, mcp(experimental_group="Tukey"))) # no differences among groups
summary(glht(chick_mod_CMP, mcp(year="Tukey"))) # no differences among years


#######################
### Fledgling model ###
#######################

# Calculate number of fledglings for control and experimental groups using raw data
df2 %>%
  group_by(experimental_group) %>%
  get_summary_stats(fledgings, type = "mean_se") # note that reproductive output is relatively low as this includes some nest with 0 fledglings (in any group)

# Model reproductive success (number of fledglings) using a Conway-Maxwell-Poisson distribution. This corresponds to the results shown in Table 1b
fled_mod_CMP <- glmmTMB(
  fledgings ~ experimental_group + laying_date_std +  year, 
  data = df2, 
  family = compois(link = "log")
)

summary(fled_mod_CMP)

# model checks
qqnorm(residuals(fled_mod_CMP))
check_model(fled_mod_CMP)
#confint(fled_mod_CMP, parm="beta_")  ## slow! Fixed-effect coefficients and confidence intervals
confint(fled_mod_CMP, parm="beta_", method="Wald") # faster-but-less-accurate Wald confidence intervals

# model checks, plotting the scaled residuals
simulated_residuals_fled_mod_CMP <- simulateResiduals(fled_mod_CMP)
plot(simulated_residuals_fled_mod_CMP) # no significant deviation
testDispersion(simulated_residuals_fled_mod_CMP) # no over-dispersion

# post hot pair-wise comparisons
summary(glht(fled_mod_CMP, mcp(experimental_group="Tukey"))) # no differences among groups
summary(glht(fled_mod_CMP, mcp(year="Tukey"))) # no differences among years


###########################
### Provisioning models ###
###########################
# As mentioned earlier and in the main text, for provisioning analyses only, we focused on the two days before and after the swap
# for both shortened broods (days 3-4 and 5-6, respectively) and prolonged broods (days 9-10 and 11-12, respectively).
# For control broods, we selected the same days to be compared with the respective experimental broods and thus make observations fully comparable.
# We made this choice to account for the confounding effect of time when swapping chicks

df <- subset(df, df$selected_days > 0) # df goes down to 601 observations

## Using paired treatments; that is, shortened vs control & prolonged vs control
## In other words, we simultaneously ran two different experiments to test the effects of shortening and prolonging
## To do this, we subset the main data set so that the the shortening and prolonging effect are assessed separately. 
## Note that for the analyses we use the variable 'group', instead of 'experimental group' (above), as 'group' specifies two control groups: control_shortened & control_prolonged

df_short2 <- df[df$group %in% c("shortened", "control_shortened"), ] 
df_long2 <- df[df$group %in% c("prolonged", "control_prolonged"), ]
str(df_short2)

###-------------------------------------------------###
### Effect of shortening (results shown in Table 2) ###
###-------------------------------------------------###

# Set reference levels
df_short2$group <- relevel(df_short2$group, ref = "shortened")
df_short2$period <- relevel(df_short2$period, ref = "before")


## Full model with the 3-way interaction to test whether provisioning flexibility differed between social roles
provision_short_glm2b <-glmer(feeds ~ group*status*period + day_since_hatching + euring_age + year +
                                (1 | nest) + (1 | ring),
                              data=df_short2, 
                              family=poisson,
                              control = glmerControl(optimizer = "bobyqa", optCtrl = list(maxfun = 2e5)))

summary(provision_short_glm2b)

# model checks, plotting the scaled residuals
simulated_residuals_poisson <- simulateResiduals(provision_short_glm2b)
plot(simulated_residuals_poisson) # no dispersion or deviation, looks good 
testDispersion(simulated_residuals_poisson) 


# Planned contrasts: estimated means for status within each group × period combination (experimental vs control; before vs after).
# These compare statuses (female, male, helper) at one point in time — i.e. before or after the manipulation, separately for each group (experimental/control).
# They show status differences in provisioning rates at a given period.
emm <- emmeans(provision_short_glm2b, ~ status | group * period)
levels(emm)$status # order: female, helper, male
levels(emm)$period # order: before, after
levels(emm)$group # order: shortened, control_shortened

# Within-period contrasts 
planned <- contrast(
  emm,
  method = list(
    "Male vs Helper"    = c(0, -1,  1),  # compare male - helper
    "Female vs Helper"  = c(1, -1,  0),  # compare female - helper
    "Male vs Female"    = c(-1,  0,  1)  # compare male - female
  ),
  by = c("group", "period")  # keep results separate by treatment/time
)

summary(planned, infer = c(TRUE, TRUE), type = "response")  # get ratios, CIs, p-values


# Across period contrasts
# These compare changes over time (before → after) within each status, and then between statuses.
# They test whether the change in provisioning from before to after differs among statuses — i.e. whether males, females, or helpers adjusted their provisioning differently in response to the manipulation.
# This is a direct test of flexibility

# Get emmeans object (using the 3-way interaction)
emm <- emmeans(provision_short_glm2b,
                ~ status * period * group)


# Compute change (after - before) within each group and status
change <- contrast(emm,
                   method = list("After - Before" = c(-1, 1)),
                   by = c("group", "status"))
change
summary(change) # How much did provisioning change for female/male/helper in experimental and control nests?

# Planned contrasts comparing flexibility (change) among statuses within each group
flexibility <- contrast(change,
                        method = list(
                          "Male vs Helper (Δ)"   = c(0, -1, 1),   # female, helper, male
                          "Female vs Helper (Δ)" = c(1, -1, 0),
                          "Male vs Female (Δ)"   = c(-1, 0, 1)
                        ),
                        by = "group")

summary(flexibility, infer = c(TRUE, TRUE))


## Faceted plot by status (3 panels: female, helper, male) for the 2 experiments

# 1) Prepare EMMs (status x group x period)
# Eshortening experiment
emm_short <- emmeans(provision_short_glm2b, ~ status | group * period, type = "response")
emm_short_df <- as.data.frame(emm_short)   # contains emmean on response scale (rate)

# 2) Compute adjusted data points (remove other covariates)
# Fit a reduced model EXCLUDING 'status' (and any status interactions).
# Keep group, period, covariates and random effects.
reduced_short <- update(provision_short_glm2b, . ~ . - status - status:period - group:status - group:status:period)

# Get fitted values (on response scale)
fitted_reduced <- predict(reduced_short, type = "response")  # or type="link" and transform

# Compute adjusted_obs = observed - (fitted - grand_mean)
# grand_mean on response scale — use mean of observed feeds (or mean fitted)
grand_mean <- mean(df_short2$feeds, na.rm = TRUE)
adjusted_obs <- df_short2$feeds - (fitted_reduced - grand_mean)

# Attach adjusted_obs into dataframe
df_short2_adj <- df_short2 %>%
  mutate(adj_feeds = adjusted_obs)

# Optional: summarise adjusted points by status/group/period for plotting jitter
adj_summary <- df_short2_adj %>%
  group_by(group, period, status) %>%
  summarise(n = n(),
            median_adj = median(adj_feeds, na.rm=TRUE),
            .groups = "drop")

# 3) Create status-panelled interaction plot
# --- Data prep ---
emm_plot_df <- emm_short_df %>%
  rename(pred_rate = rate) %>%  # adjust if your column is named differently
  mutate(
    period = factor(period, levels = c("before", "after")),
    status = factor(status, levels = c("female", "male", "helper"))  # desired order
  )

# Plot estimates and raw data points 

p_short_status <- ggplot() +
  geom_jitter(
    data = df_short2,
    aes(x = period, y = feeds, color = group),
    position = position_jitterdodge(jitter.width = 0.3, dodge.width = 0.4),
    alpha = 0.4, size = 1.5
  ) +
  geom_point(
    data = emm_short_df,
    aes(x = period, y = rate, color = group),
    position = pd, size = 3
  ) +
  geom_errorbar(
    data = emm_short_df,
    aes(x = period, ymin = asymp.LCL, ymax = asymp.UCL, color = group),
    width = 0.05, position = pd
  ) +
  geom_line(
    data = emm_short_df,
    aes(x = period, y = rate, group = group, color = group),
    position = pd, linewidth = 0.7
  ) +
  facet_wrap(
    ~status,
    nrow = 1,
    labeller = as_labeller(c(
      female = "female breeder",
      male = "male breeder",
      helper = "helper"
    ))
  ) +
  scale_color_manual(
    values = c("shortened" = "#329A55", "control" = "#7F7F7F"),
    labels = c("shortened", "control"),
    guide = guide_legend(override.aes = list(alpha = 1))
  ) +
  labs(
    x = NULL,
    y = "feeding rate (feeds/hour)",
    color = "group"
  ) +
  theme_classic(base_size = 13) +
  theme(
    legend.position = "right",
    strip.text = element_text(size = 13, face = "bold"),
    axis.text = element_text(size = 11),
    axis.title.y = element_text(size = 12, face = "bold")
  )

print(p_short_status)

###-------------------------------------------------###
### Effect of prolonging (results shown in Table 2) ###
###-------------------------------------------------###

# Set reference levels
df_long2$group <- relevel(df_long2$group, ref = "prolonged")
df_long2$period <- relevel(df_long2$period, ref = "before")

## Full model with the 3-way interaction in the prolonging analyses (as for shortening above)
provision_long_glm2b <-glmer(feeds ~ group*status*period + day_since_hatching + euring_age + year +
                                (1 | nest) + (1 | ring),
                              data=df_long2, 
                              family=poisson,
                              control = glmerControl(optimizer = "bobyqa", optCtrl = list(maxfun = 2e5)))

summary(provision_long_glm2b)

# model checks, plotting the scaled residuals (careful: this overwrites the model checks of the shorting GLMM above)
simulated_residuals_poisson <- simulateResiduals(provision_long_glm2b)
plot(simulated_residuals_poisson) 
testDispersion(simulated_residuals_poisson) 

## Planned contrasts for the prolonging experiment (as in the shortening experiment above)
# Estimated marginal means for each combination
emm_long <- emmeans(provision_long_glm2b, ~ status | group * period)

# Check the order of factor levels (should be: female, helper, male)
levels(df_long2$status)
levels(emm_long)$status # order: female, helper, male
levels(emm_long)$period # order: before, after
levels(emm_long)$group # order: prolonged, control_prolonged

# Within each group and period, compute planned contrasts (male/helper/female)
planned_long <- contrast(
  emm_long,
  method = list(
    "Male vs Helper"   = c(0, -1,  1),  # female, helper, male
    "Female vs Helper" = c(1, -1,  0),
    "Male vs Female"   = c(-1,  0,  1)
  ),
  by = c("group", "period")
)

summary(planned_long, infer = c(TRUE, TRUE))

# Flexibility analysis – compare change across periods (after - before)
flex_long <- contrast(
  planned_long,
  method = list(
    "Male vs Helper (Δ)"   = c(0, 1, 0, 0, -1, 0),
    "Female vs Helper (Δ)" = c(0, 0, 1, 0, 0, -1),
    "Male vs Female (Δ)"   = c(1, 0, 0, -1, 0, 0)
  ),
  by = "group"
)

summary(flex_long, infer = c(TRUE, TRUE))

# Make sure factors are ordered consistently
emm_long_df <- emm_long_df %>%
  mutate(
    period = factor(period, levels = c("before", "after")),
    status = factor(status, levels = c("female", "male", "helper")),
    group  = factor(group, levels = c("prolonged", "control_prolonged"))
  )

df_long2 <- df_long2 %>%
  mutate(
    period = factor(period, levels = c("before", "after")),
    status = factor(status, levels = c("female", "male", "helper")),
    group  = factor(group, levels = c("prolonged", "control_prolonged"))
  )


## Plot predicitons and raw data points

# Get estimated marginal means for each combination of group × period × status
emm_long <- emmeans(
  provision_long_glm2b,
  ~ group * period * status,
  type = "response"  # ensures predictions are on the response (feeds/hour) scale
)

# Convert emmeans output to a data frame for plotting
emm_long_df <- as.data.frame(emm_long)

# Make sure factors are ordered consistently
emm_long_df <- emm_long_df %>%
  mutate(
    period = factor(period, levels = c("before", "after")),
    status = factor(status, levels = c("female", "male", "helper")),
    group  = factor(group, levels = c("prolonged", "control_prolonged"))
  )

df_long2 <- df_long2 %>%
  mutate(
    period = factor(period, levels = c("before", "after")),
    status = factor(status, levels = c("female", "male", "helper")),
    group  = factor(group, levels = c("prolonged", "control_prolonged"))
  )

# Colors consistent with your previous choice
cols <- c("prolonged" = "#E69F00", "control_prolonged" = "grey")

# Plot
p_long_status <- ggplot() +
  geom_jitter(
    data = df_long2,
    aes(x = period, y = feeds, color = group),
    position = position_jitterdodge(jitter.width = 0.3, dodge.width = 0.4),
    alpha = 0.4, size = 1.5
  ) +
  geom_point(
    data = emm_long_df,
    aes(x = period, y = rate, color = group),
    position = pd, size = 3
  ) +
  geom_errorbar(
    data = emm_long_df,
    aes(x = period, ymin = asymp.LCL, ymax = asymp.UCL, color = group),
    width = 0.05, position = pd
  ) +
  geom_line(
    data = emm_long_df,
    aes(x = period, y = rate, group = group, color = group),
    position = pd, linewidth = 0.7
  ) +
  facet_wrap(
    ~status,
    nrow = 1,
    labeller = as_labeller(c(
      female = "female breeder",
      male = "male breeder",
      helper = "helper"
    ))
  ) +
  scale_color_manual(
    values = c("prolonged" = "#E69F00", "control" = "#7F7F7F"),
    labels = c("prolonged", "control"),
    guide = guide_legend(override.aes = list(alpha = 1))
  ) +
  labs(
    x = NULL,
    y = "feeding rate (feeds/hour)",
    color = "group"
  ) +
  theme_classic(base_size = 13) +
  theme(
    legend.position = "right",
    strip.text = element_text(size = 13, face = "bold"),
    axis.text = element_text(size = 11),
    axis.title.y = element_text(size = 12, face = "bold")
  )

print(p_long_status)


# make 2-panel figure (Fig. 3)
# Save as TIFF (177 mm wide × 238 mm tall at 300 DPI) 
tiff("figure3_short_long_classic.tiff", 
     width = 6.97, height = 9.37, units = "in", res = 300, compression = "lzw")

plot_grid(p_short_status, p_long_status,
          labels=c("(a)","(b)"),
          ncol = 1,
          align = c("v"), label_size = 16)
dev.off()


######################################
###  Nestling development analyses ###
######################################

# To assess potential effects of treatment on nestling development, we model nestling body mass,
# scaled mass index (SMI), tarsus length, and wing length at 12 days post-hatching 

## load data
df_mass <- read.csv(file = "data_morphometrics.csv", header = TRUE, sep=",", na.strings=c("","NA"))

# adjust structure
df_mass$year <- as.factor(df_mass$year)
df_mass$nest <- as.factor(df_mass$nest)
df_mass$laying_date_std <- as.numeric(df_mass$laying_date_std)
df_mass$fledgings <- as.numeric(df_mass$fledgings)
df_mass$experimental_group <- as.factor(df_mass$experimental_group)
df_mass$period_exp <- as.factor(df_mass$period_exp)
df_mass$period <- as.factor(df_mass$period)
df_mass$selected_days <- as.factor(df_mass$selected_days)
df_mass$group <- as.factor(df_mass$group)
df_mass$help <- as.factor(df_mass$help)
df_mass$chick_ID <- as.factor(df_mass$chick_ID)
df_mass$days_measure <- as.numeric(df_mass$days_measure)
str(df_mass)

# observations per group
group_by(df_mass, group) %>% 
  dplyr::summarise(
    count = n())

# Unique nests per group 
df_mass %>%
  group_by(group) %>%
  dplyr::summarise(
    family_count = n_distinct(nest)
  )

# note that sample sizes differ from the provisioning analyses above, as not all the chicks reach 12 days or can be measured

# Because the first 3–4 eggs hatch synchronously and the remaining eggs hatch at irregular intervals,
# thus making difficult to accurately determine the hatching date of older nestlings,
# we only analysed data from the three older chicks within a given brood (see main text).
# To do this, we keep observations from older chicks (i.e., mass_valid > 0)
df_mass <- subset(df_mass, df_mass$mass_valid > 0) # df goes from 147 to 86 observations


# Calculate mean values per group
group_by(df_mass, group) %>%
  dplyr::summarise(
    count = n(),
    mean = mean(mass, na.rm = TRUE),
    sd = sd(mass, na.rm = TRUE))

#--- LMM mass ---#
df_mass$group <- factor(df_mass$group, levels = c("control", "shortened", "prolonged")) # just to select control as reference
lmm_mass <-lmer(mass ~  group + help + laying_date_std + fledgings + year +
                  (1 | nest),
                data=df_mass)

summary(lmm_mass) # body mass is negatively affected by laying date and prolonged treatment (see post-hoc comparisons below)
summary(glht(lmm_mass, mcp(group="Tukey"))) # body mass larger in control groups than in prolonged ones
confint(lmm_mass) 

# model checks, plotting the scaled residuals
qqnorm(residuals(lmm_mass))
simulated_residuals_mass <- simulateResiduals(lmm_mass)
plot(simulated_residuals_mass) 
testDispersion(simulated_residuals_mass) 

# Calculate R2 for body mass model
r.squaredGLMM(lmm_mass)

# Use ggeffects to extract and plot estimates
predict_mass <- ggpredict(lmm_mass, terms = "group [all]")
predict_mass$group <- as.factor(predict_mass$x)  # Force correct factor mapping
plot_predict_mass <- plot(predict_mass, show_data=T, jitter = 0.2)

plot_predict_mass <- plot(predict_mass) +
  scale_color_manual(values = c("grey", "#329A55", "#E69F00")) +
  ylim(0, 70) +  
  theme_bw() +
  theme(
    axis.line = element_line(color = 'black'),
    plot.background = element_blank(),
    panel.grid.minor = element_blank(),
    panel.grid.major = element_blank(),
    axis.text.x = element_blank(),
    legend.position = "none",
    text = element_text(size = 16, family = "Times")
  ) +
  labs(
    title = NULL,
    y = "body mass (g)",
    x = NULL,
    color = NULL
  )

plot_predict_mass


# Get predicted values from ggeffects
predict_mass <- ggpredict(lmm_mass, terms = "group [all]")
predict_mass$group <- factor(predict_mass$x, levels = levels(df_mass$group))  # ensure order matches

# add raw data point
plot_predict_mass <- ggplot() +
  geom_jitter(data = df_mass, aes(x = group, y = mass, color = group),
              width = 0.2, alpha = 0.5, size = 2) +
  geom_point(data = predict_mass, aes(x = group, y = predicted, color = group), size = 3) +
  geom_errorbar(data = predict_mass, aes(x = group, ymin = conf.low, ymax = conf.high, color = group),
                width = 0) +
  scale_color_manual(values = c("grey", "#329A55", "#E69F00")) +
  ylim(0, 75) +
  theme_bw() +
  theme(
    axis.line = element_line(color = 'black'),
    plot.background = element_blank(),
    panel.grid.minor = element_blank(),
    panel.grid.major = element_blank(),
    axis.text.x = element_blank(),  # remove x-axis text labels
    legend.position = "none",
    text = element_text(size = 16, family = "Times")
  ) +
  labs(
    title = NULL,
    y = "body mass (g)",
    x = NULL,
    color = NULL
  )

plot_predict_mass


#--- LMM tarsus---#
lmm_tarsus <-lmer(tarsus ~ group + help + laying_date_std + fledgings + year +
                    (1 | nest),
                  data=df_mass)

summary(lmm_tarsus) # tarsus is shorter in prolonged nests than in their controls (see below)
summary(glht(lmm_tarsus, mcp(group="Tukey"))) # tarsus is shorter in prolonged nests than in their controls
confint(lmm_tarsus)

# model checks, plotting the scaled residuals
simulated_residuals_tarsus <- simulateResiduals(lmm_tarsus)
plot(simulated_residuals_tarsus) # no dispersion or deviation, looks good 
testDispersion(simulated_residuals_tarsus)

# Calculate R2 for body tarsus model
r.squaredGLMM(lmm_tarsus)

# Use ggeffects to extract and plot estimates
predict_tarsus <- ggpredict(lmm_tarsus, terms = "group")
predict_tarsus$group <- as.factor(predict_tarsus$x)  # Force correct factor mapping
plot_predict_tarsus <- plot(predict_tarsus, show_data=T, jitter = 0.2)

plot_predict_tarsus <- plot(predict_tarsus) +
  scale_color_manual(values = c("grey","#329A55","#E69F00")) +
  ylim(0, 40) +  
  theme_bw() +
  theme(axis.line = element_line(color = 'black'),
        plot.background = element_blank(),
        panel.grid.minor = element_blank(),
        panel.grid.major = element_blank(),
        axis.text.x = element_text(angle = 45, hjust = 1)) +  # Rotate x-axis labels
  theme(legend.position = "none", text = element_text(size = 16, family = "Times")) +
  labs(
    title = NULL,
    y = "tarsus lenght (mm)",
    x = NULL,   # Remove x-axis label
    color = NULL  # Removes the legend title
  )

plot_predict_tarsus


# add raw data point
plot_predict_tarsus <- ggplot() +
  geom_jitter(data = df_mass, aes(x = group, y = tarsus, color = group),
              width = 0.2, alpha = 0.5, size = 2) +
  geom_point(data = predict_tarsus, aes(x = group, y = predicted, color = group), size = 3) +
  geom_errorbar(data = predict_tarsus, aes(x = group, ymin = conf.low, ymax = conf.high, color = group),
                width = 0) +
  scale_color_manual(values = c("grey", "#329A55", "#E69F00")) +
  ylim(0, 40) +
  theme_bw() +
  theme(
    axis.line = element_line(color = 'black'),
    plot.background = element_blank(),
    panel.grid.minor = element_blank(),
    panel.grid.major = element_blank(),
    legend.position = "none",
    text = element_text(size = 16, family = "Times")
  ) +
  labs(
    title = NULL,
    y = "tarsus lenght (mm)",
    x = NULL,
    color = NULL
  )

plot_predict_tarsus


#--- LMM wing---#
lmm_wing <-lmer(wing ~ group + help + laying_date_std + fledgings + year +
                  (1 | nest),
                data=df_mass)

summary(lmm_wing) # wing is not affected by any of the predictor variables above, but see below
summary(glht(lmm_wing, mcp(group="Tukey"))) # shorter wings in prolonged nests than in control ones
confint(lmm_wing) 

# model checks, plotting the scaled residuals
simulated_residuals_wing <- simulateResiduals(lmm_wing)
plot(simulated_residuals_wing) # no dispersion  
testDispersion(simulated_residuals_wing) 

# Calculate R2 for body wing model
r.squaredGLMM(lmm_wing)

# Use ggeffects to extract and plot estimates
predict_wing <- ggpredict(lmm_wing, terms = "group")
predict_wing$group <- as.factor(predict_wing$x)  # Force correct factor mapping
plot_predict_wing <- plot(predict_wing, show_data=T, jitter = 0.2)

plot_predict_wing <- plot(predict_wing) +
  scale_color_manual(values = c("grey","#329A55","#E69F00")) +
  theme_bw() +
  ylim(0, 70) +
  theme(axis.line = element_line(color = 'black'),
        plot.background = element_blank(),
        panel.grid.minor = element_blank(),
        panel.grid.major = element_blank(),
        axis.text.x = element_text(angle = 45, hjust = 1)) +  # Rotate x-axis labels
  theme(legend.position = "none", text = element_text(size = 16, family = "Times")) +
  labs(
    title = NULL,
    y = "wing lenght (mm)",
    x = NULL,   # Remove x-axis label
    color = NULL  # Removes the legend title
  )

plot_predict_wing


# add raw data point
plot_predict_wing <- ggplot() +
  geom_jitter(data = df_mass, aes(x = group, y = wing, color = group),
              width = 0.2, alpha = 0.5, size = 2) +
  geom_point(data = predict_wing, aes(x = group, y = predicted, color = group), size = 3) +
  geom_errorbar(data = predict_wing, aes(x = group, ymin = conf.low, ymax = conf.high, color = group),
                width = 0) +
  scale_color_manual(values = c("grey", "#329A55", "#E69F00")) +
  ylim(0, 70) +
  theme_bw() +
  theme(
    axis.line = element_line(color = 'black'),
    plot.background = element_blank(),
    panel.grid.minor = element_blank(),
    panel.grid.major = element_blank(),
    legend.position = "none",
    text = element_text(size = 16, family = "Times")
  ) +
  labs(
    title = NULL,
    x = NULL,  # Removes the x-axis label
    y = "wing lenght (mm)",
    color = NULL
  )

plot_predict_wing

#--- SMI---#
# first calculate SMI 
scaledMassIndex <-
  function(x,
           y,
           x.0 = mean(x)) {
    require(smatr)
    require(magrittr)
    require(MASS)
    require(data.table)
    
    
    logM.ols <- lm(log10(y) ~ log10(x))
    logM.rob <- rlm(log10(y) ~ log10(x), method = "M")
    b.msa.ols <- coef(sma(log10(y) ~ log10(x)))[2]
    b.msa.rob <- coef(sma(log10(y) ~ log10(x), robust = T))[2]
    
    # b.msa.ols <-
    #   coef(logM.ols)[2] / abs(cor(log10(x), log10(y)))
    # incorrect:
    # b.msa.rob <-
    #   coef(logM.rob)[2] / abs(cor(log10(x), fitted(logM.rob)))
    
    SMI.ols <- y * (x.0 / x) ^ b.msa.ols
    SMI.rob <- y * (x.0 / x) ^ b.msa.rob
    
    res <- data.frame(SMI.ols, SMI.rob, x, y)
    
    pred.DT <-
      data.table(x = seq(min(x), max(x), length = 100)) %>%
      .[, y.ols := 10 ^ predict(logM.ols, newdata = .)] %>%
      .[, y.rob := 10 ^ predict(logM.rob, newdata = .)]
    attr(res, "b.msa") <- c(ols = b.msa.ols, rob = b.msa.rob)
    attr(res, "pred") <- pred.DT
    
    return(res)
  }

## For chicks, using mean 'population' tarsus length
mean(df_mass$tarsus, na.rm = TRUE) # 31.6 mm (31.32 if considering 505 chicks measured on day 12 over time)

SMI <- scaledMassIndex(df_mass$tarsus, df_mass$mass, x.0 = 31.32)
summary(SMI)

df_mass2 <- cbind(df_mass, SMI)

# LMM
lmm_SMI2 <-lmer(SMI.rob ~ group + help + laying_date_std + fledgings + year +
                  (1 | nest),
                data=df_mass2)

summary(lmm_SMI2) # n.s. predictors
summary(glht(lmm_SMI2, mcp(group="Tukey"))) # n.s. differences

# model checks, plotting the scaled residuals
simulated_residuals_SMI2 <- simulateResiduals(lmm_SMI2)
plot(simulated_residuals_SMI2) # no dispersion or deviation, looks good 
testDispersion(simulated_residuals_SMI2) 

# Calculate R2 for body SMI model
r.squaredGLMM(lmm_SMI2)

# Use ggeffects to extract and plot estimates
predict_SMI <- ggpredict(lmm_SMI2, terms = "group", back_transform = TRUE)
predict_SMI$group <- as.factor(predict_SMI$x)  # Force correct factor mapping
plot_predict_SMI <- plot(predict_SMI, show_data=T, jitter = 0.2)

plot_predict_SMI <- plot(predict_SMI) +
  scale_color_manual(values = c("grey","#329A55","#E69F00")) +
  theme_bw() +
  ylim(0, 70) +
  theme(axis.line = element_line(color = 'black'),
        plot.background = element_blank(),
        panel.grid.minor = element_blank(),
        panel.grid.major = element_blank(),
        axis.text.x = element_blank()) +  # Removes x-axis labels
  theme(legend.position = "none", text = element_text(size = 16, family = "Times")) +
  labs(
    title = NULL,
    y = "SMI (g)",
    x = NULL,   # Remove x-axis label
    color = NULL  # Removes the legend title
  )

plot_predict_SMI


# add raw data point
plot_predict_SMI <- ggplot() +
  geom_jitter(data = df_mass2, aes(x = group, y = SMI.rob, color = group),
              width = 0.2, alpha = 0.5, size = 2) +
  geom_point(data = predict_SMI, aes(x = group, y = predicted, color = group), size = 3) +
  geom_errorbar(data = predict_SMI, aes(x = group, ymin = conf.low, ymax = conf.high, color = group),
                width = 0) +
  scale_color_manual(values = c("grey", "#329A55", "#E69F00")) +
  ylim(0, 70) +
  theme_bw() +
  theme(
    axis.line = element_line(color = 'black'),
    plot.background = element_blank(),
    panel.grid.minor = element_blank(),
    panel.grid.major = element_blank(),
    axis.text.x = element_blank(),  # remove x-axis text labels
    legend.position = "none",
    text = element_text(size = 16, family = "Times")
  ) +
  labs(
    title = NULL,
    y = "SMI (g)",
    x = NULL,
    color = NULL
  )

plot_predict_SMI


# make multipanel figure 4
pdf("plot_development_jitter.pdf", width=10, height=10)
plot_grid(plot_predict_mass, plot_predict_SMI, plot_predict_tarsus, plot_predict_wing,
          labels=c("(a)","(b)","(c)","(d)"),
          ncol = 2,
          align = "v",
          rel_heights = c(1, 1.3),   # Make second row taller
          label_fontfamily = "Times",
          label_size = 16)

dev.off()

# Save TIFF for submission to Behavioral Ecology
tiff("figure4_development.tiff",
     width = 6.97, height = 9.37, units = "in", res = 300, compression = "lzw")  # 177 mm x 238 mm

plot_grid(plot_predict_mass, plot_predict_SMI, plot_predict_tarsus, plot_predict_wing,
          labels = c("(a)", "(b)", "(c)", "(d)"),
          ncol = 2,
          align = "v",
          rel_heights = c(1, 1.3),   # Make second row taller
          label_fontfamily = "Arial",  # Required font
          label_size = 12)  # Final size labeling

dev.off()

#######################
### rearing periods ###
#######################

# load data
df_stay <- read.csv(file = "data_stay_clean.csv", header = TRUE, sep=",", na.strings=c("","NA"))

str(df_stay)
# adjust structure
df_stay$year <- as.factor(df_stay$year)
df_stay$nest <- as.factor(df_stay$nest)
df_stay$laying_date_std <- as.numeric(df_stay$laying_date_std)
df_stay$fledgings <- as.numeric(df_stay$fledgings)
df_stay$period <- as.factor(df_stay$period)
df_stay$selected_days <- as.factor(df_stay$selected_days)
df_stay$stay_at_exp_nest <- as.numeric(df_stay$stay_at_exp_nest)
df_stay$fledging_age <- as.numeric(df_stay$fledging_age)
df_stay$help <- as.factor(df_stay$help)

# nests per group
df_stay %>%
  group_by(group) %>%
  dplyr::summarise(
    family_count = n_distinct(nest)
  )

# lengths of stay per group
group_by(df_stay, group) %>%
  dplyr::summarise(
    count = n(),
    mean = mean(stay_at_exp_nest, na.rm = TRUE),
    sd = sd(stay_at_exp_nest, na.rm = TRUE))


### Effect of manipulation on the rearing period  (no need for GLMM as there's no repeated measurements)
### We use a Conway-Maxwell-Poisson distribution GLM to avoid under-dispersion
df_stay$group <- factor(df_stay$group, levels = c("prolonged", "shortened", "control")) # just to order levels as in Fig. 1
df_stay$group <- factor(df_stay$group, levels = c("control", "shortened", "prolonged")) # just to select control as reference

glm_stay_CMP <- glmmTMB(
  stay_at_exp_nest ~ group + laying_date_std + fledgings + help + year,
  data = df_stay, 
  family = compois(link = "log")
)

summary(glm_stay_CMP)
summary(glht(glm_stay_CMP, mcp(group="Tukey")))
summary(glht(glm_stay_CMP, mcp(year="Tukey"))) 

#confint(glm_stay_CMP, parm="beta_")  ## slow! Fixed-effect coefficients and confidence intervals
confint(glm_stay_CMP, parm="beta_", method="Wald") # faster-but-less-accurate Wald confidence intervals

# model checks
qqnorm(residuals(glm_stay_CMP)) # a priori, residuals don't look too bad
check_model(glm_stay_CMP)

# model checks, plotting the scaled residuals
simulated_residuals_stay_CMP <- simulateResiduals(glm_stay_CMP)
plot(simulated_residuals_stay_CMP) # no dispersion or deviation, looks good 
testDispersion(simulated_residuals_stay_CMP) 

# Extract predicted values
predict_stay_CMP <- ggpredict(glm_stay_CMP, terms = "group")
predict_stay_CMP$group <- as.factor(predict_stay_CMP$x)  # Ensure correct factor mapping

# Create base plot with estimates
#pdf("plot_stay_estimates.pdf", width=5, height=5)
#plot_predict_stay <- 
ggplot() +
  geom_point(data = predict_stay_CMP, aes(x = group, y = predicted, color = group), 
             size = 3, position = position_dodge(width = 0.4)) +  # Estimates
  geom_errorbar(data = predict_stay_CMP, 
                aes(x = group, ymin = conf.low, ymax = conf.high, color = group), 
                width = 0, position = position_dodge(width = 0.4)) +  # Confidence intervals
  geom_jitter(data = df_stay, aes(x = group, y = stay_at_exp_nest, color = group), 
              width = 0.1, alpha = 0.5, size = 3) +  # Jittered raw data points
  scale_color_manual(values = c("#E69F00", "#329A55","grey")) +  
  theme_bw() +  
  theme(axis.line = element_line(color='black'),
        plot.background = element_blank(),
        panel.grid.minor = element_blank(),
        panel.grid.major = element_blank(),
        legend.position = "none",
        text = element_text(size = 14, family = "Times")) +  
  labs(y = "days at the nest", x = NULL, color = NULL) +  
  coord_flip()

#dev.off()

# Save as TIFF (color figure at 300 dpi, size 129 mm = 5.08 in)
tiff("figure_stay_estimates.tiff", 
     width = 5.08, height = 5.08, units = "in", res = 300, compression = "lzw")

# Create the plot
ggplot() +
  geom_point(data = predict_stay_CMP, aes(x = group, y = predicted, color = group), 
             size = 3, position = position_dodge(width = 0.4)) +
  geom_errorbar(data = predict_stay_CMP, 
                aes(x = group, ymin = conf.low, ymax = conf.high, color = group), 
                width = 0, position = position_dodge(width = 0.4)) +
  geom_jitter(data = df_stay, aes(x = group, y = stay_at_exp_nest, color = group), 
              width = 0.1, alpha = 0.5, size = 3) +
  scale_color_manual(values = c("#E69F00", "#329A55", "grey")) +
  theme_bw() +
  theme(axis.line = element_line(color = 'black'),
        plot.background = element_blank(),
        panel.grid.minor = element_blank(),
        panel.grid.major = element_blank(),
        legend.position = "none",
        text = element_text(size = 12, family = "Arial")) +  # Arial 12pt
  labs(y = "days at the nest", x = NULL, color = NULL) +
  coord_flip()

dev.off()


### END
